# Supplementary material for: Implication of the Mosquito Midgut Microbiota in the Defense against Malaria Parasites
Source: PLoS Pathog. 2009 May 8;5(5):e1000423. doi: 10.1371/journal.ppat.1000423 (PMC2673032; doi:10.1371/journal.ppat.1000423)
Supplement: Table S3 — List of genes identified from microarray analysis exhibiting significant differential expression between septic and aseptic adult female A. gambiae Keele mosquitoes fed on uninfected blood (7-day-old whole mosquitoes minus head). (0.06 MB XLS) [file ppat.1000423.s006.xls]

## Sheet: Qry_BF_master_table_totoal
Ensembl Transcript ID	New VectorBase AGAP- ID	Name	Putative Functions	GO ID	GO Description	Functional Goup	BF-log2-Mean
ENSANGT00000000285		UNKNOWN;	Nucleoside recognition	GO:0001882	nucleoside binding	D	-0.780886
ENSANGT00000000312		BETA HEXOSAMINIDASE BETA CHAIN PRECURSOR EC3.2.1.52 N ACETYL BETA GLUCOSAMINIDASE BETA N ACETYLHEXOSAMINIDASE HEXOSAMINIDASE B	BETA HEXOSAMINIDASE BETA CHAIN PRECURSOR EC3.2.1.52 N ACETYL BETA GLUCOSAMINIDASE BETA N ACETYLHEXOSAMINIDASE HEXOSAMINIDASE B			D	0.726975
ENSANGT00000000375		GLUTAMINYL TRNA SYNTHETASE EC6.1.1.18 GLUTAMINE TRNA LIGASE GLNRS	GLUTAMINYL TRNA SYNTHETASE EC6.1.1.18 GLUTAMINE TRNA LIGASE GLNRS			M	-1.12741
ENSANGT00000000656		UNKNOWN	ENSANGT00000000656			U	0.831801
ENSANGT00000000948		CYTOCHROME P450	CYTOCHROME P450	GO:0020037;GO:0005506;GO:0046872;GO:0004497;GO:0006118;GO:0016491	heme binding;iron ion binding;metal ion binding;monooxygenase activity;electron transport;oxidoreductase activity	REDOX/STRESS/MIT	0.671094
ENSANGT00000001203	AGAP004860-RA	AMINOPEPTIDASE N EC3.4.11.2 MICROSOMAL AMINOPEPTIDASE	AMINOPEPTIDASE N EC3.4.11.2 MICROSOMAL AMINOPEPTIDASE	GO:0006508;GO:0004179	proteolysis;membrane alanyl aminopeptidase activity	PROT	0.702843
ENSANGT00000001468		UNKNOWN; Heat shock protein 70 (Fragment). [Source:Uniprot/SPTREMBL;Acc:Q8MQH5]	Heat shock protein 70;Heat shock protein Hsp70	GO:0000166;GO:0006457;GO:0006986;GO:0005524	nucleotide binding;protein folding;response to unfolded protein;ATP binding	D	-0.977696
ENSANGT00000001695		UNKNOWN	ENSANGT00000001695			U	-1.07189
ENSANGT00000002174		AMBIGUOUS				D	-0.902636
ENSANGT00000002435	AGAP004973-RA	UNKNOWN;	Ovarian tumour, otubain			D	-0.792616
ENSANGT00000002989	AGAP002551-RA	GLUCOSE DEHYDROGENASE [ACCEPTOR] PRECURSOR EC1.1.99.10 [CONTAINS: GLUCOSE DEHYDROGENASE [ACCEPTOR] SHORT PROTEIN]	GLUCOSE DEHYDROGENASE [ACCEPTOR] PRECURSOR EC1.1.99.10 [CONTAINS: GLUCOSE DEHYDROGENASE [ACCEPTOR] SHORT PROTEIN]	GO:0050660;GO:0016614;GO:0006066;GO:0016491;GO:0006118	FAD binding;oxidoreductase activity, acting on CH-OH group of donors;alcohol metabolism;oxidoreductase activity;electron transport	TRP	-1.16166
ENSANGT00000003216	AGAP003140-RA	NEUROFIBROMIN NEUROFIBROMATOSIS RELATED NF 1	NEUROFIBROMIN NEUROFIBROMATOSIS RELATED NF 1	GO:0005099;GO:0007611;GO:0007622;GO:0008355;GO:0016049;GO:0019933;GO:0040014;GO:0045475;GO:0045762	Ras GTPase activator activity;learning and/or memory;rhythmic behavior;olfactory learning;cell growth;cAMP-mediated signaling;regulation of body size;locomotor rhythm;positive regulation of adenylate cyclase activity	D	-0.761072
ENSANGT00000004511	AGAP005870-RA	AMBIGUOUS	LRR	GO:0005515;GO:0035071;GO:0048102;GO:0042802	protein binding;salivary gland cell autophagic cell death;autophagic cell death;identical protein binding	I(LRR)	0.686049
ENSANGT00000006488	AGAP008965-RA	MALTASE PRECURSOR EC3.2.1.20	MALTASE PRECURSOR EC3.2.1.20			DIG	0.976506
ENSANGT00000006721	AGAP008294-RA	TRY3	TRY3ANOGA	GO:0004295;GO:0007586;GO:0008233;GO:0004252;GO:0006508;GO:0016787	trypsin activity;digestion;peptidase activity;serine-type endopeptidase activity;proteolysis;hydrolase activity	DIG	0.984588
ENSANGT00000007095	AGAP007990-RA	UDP GLUCURONOSYLTRANSFERASE 1 PRECURSOR MICROSOMAL EC2.4.1.17 UDPGT UGT1 UGT1	UDP GLUCURONOSYLTRANSFERASE 1 PRECURSOR MICROSOMAL EC2.4.1.17 UDPGT UGT1 UGT1	GO:0016757;GO:0008152;GO:0016740;GO:0016758	transferase activity, transferring glycosyl groups;metabolism;transferase activity;transferase activity, transferring hexosyl groups	M	0.828586
ENSANGT00000008820	AGAP011804-RA	LIGATIN	LIGATIN	GO:0003723;GO:0003743;GO:0006413	RNA binding;translation initiation factor activity;translational initiation	RTT	0.738615
ENSANGT00000008952	AGAP012400-RA	MALTASE PRECURSOR EC3.2.1.20	MALTASE PRECURSOR EC3.2.1.20	GO:0005975;GO:0004556	carbohydrate metabolism;alpha-amylase activity	D	0.690098
ENSANGT00000008953	AGAP012399-RA	MALTASE PRECURSOR EC3.2.1.20	MALTASE PRECURSOR EC3.2.1.20	GO:0005975;GO:0004556	carbohydrate metabolism;alpha-amylase activity	DIG	0.622094
ENSANGT00000009384	AGAP007563-RC	MYOSIN MUSCLE	MYOSIN MUSCLE			CS	0.82308
ENSANGT00000009980	AGAP009722-RA	PRECURSOR	CADHERIN DOMAIN	GO:0005509;GO:0007156;GO:0016020	calcium ion binding;homophilic cell adhesion;membrane	D	-0.926199
ENSANGT00000009988	AGAP006507-RA	SG3 PRECURSOR	SG3 PRECURSOR			D	0.673929
ENSANGT00000010239		UNKNOWN	ENSANGT00000010239			U	-0.874145
ENSANGT00000010532	AGAP009237-RA	APOPTOTIC CHROMATIN CONDENSATION INDUCER IN THE NUCLEUS ACINUS	APOPTOTIC CHROMATIN CONDENSATION INDUCER IN THE NUCLEUS ACINUS	GO:0000166;GO:0003676	nucleotide binding;nucleic acid binding	D	-0.729344
ENSANGT00000010730	AGAP004797-RA	STRESS INDUCED PHOSPHOPROTEIN 1 STI1 HSP70/HSP90 ORGANIZING HOP TRANSFORMATION SENSITIVE IEF SSP	STRESS INDUCED PHOSPHOPROTEIN 1 STI1 HSP70/HSP90 ORGANIZING HOP TRANSFORMATION SENSITIVE IEF SSP	GO:0005488	binding	D	0.771548
ENSANGT00000010834	AGAP005990-RA	UNKNOWN	ENSANGT00000010834			U	0.684212
ENSANGT00000010952		UNKNOWN	ENSANGT00000010952			U	0.68011
ENSANGT00000011222		UNKNOWN	ENSANGT00000011222			U	0.888798
ENSANGT00000011248	AGAP011197-RA	FBN9	FBN			I(FBN)	-0.981721
ENSANGT00000011781	AGAP001476-RA	INNEXIN	INNEXIN	GO:0005921;GO:0005515;GO:0007602;GO:0015286	gap junction;protein binding;phototransduction;innexin channel activity	CS	0.75858
ENSANGT00000011946	AGAP001160-RA	SOLUTE CARRIER FAMILY 2 FACILITATED GLUCOSE TRANSPORTER MEMBER GLUCOSE TRANSPORTER TYPE	SOLUTE CARRIER FAMILY 2 FACILITATED GLUCOSE TRANSPORTER MEMBER GLUCOSE TRANSPORTER TYPE	GO:0005215;GO:0016021;GO:0006810	transporter activity;integral to membrane;transport	TRP	-0.825681
ENSANGT00000011949	AGAP001178-RA	OPSIN	OPSIN	GO:0007602;GO:0007601;GO:0004871;GO:0016021;GO:0016020;GO:0004872;GO:0001584;GO:0007186;GO:0007165;GO:0004930	phototransduction;visual perception;signal transducer activity;integral to membrane;membrane;receptor activity;rhodopsin-like receptor activity;G-protein coupled receptor protein signaling pathway;signal transduction;G-protein coupled receptor activity	D	2.06889
ENSANGT00000011976	AGAP010010-RA	AMBIGUOUS	OST3OST6,Thioredoxdom2	GO:0005489;GO:0006118	electron transporter activity;electron transport	D	0.761028
ENSANGT00000011995	AGAP000694-RA	CEC3	Cecropin	GO:0042742;GO:0006961;GO:0045087;GO:0005576;GO:0006955	defense response to bacteria;antibacterial humoral response (sensu Protostomia);innate immune response;extracellular region;immune response	I	0.690725
ENSANGT00000012047	AGAP011616-RA AGAP011615-RA	PERITROPHIN-LIKE	ChitinbindPerA	GO:0005515	protein binding	CS	0.802087
ENSANGT00000012077	AGAP001161-RA	OPSIN	OPSIN	GO:0007602;GO:0007601;GO:0016021;GO:0001584;GO:0007186	phototransduction;visual perception;integral to membrane;rhodopsin-like receptor activity;G-protein coupled receptor protein signaling pathway	D	2.08971
ENSANGT00000012131		OPSIN	OPSIN			D	1.23067
ENSANGT00000012315	AGAP008004-RA	UNKNOWN	ENSANGT00000012315			U	0.689967
ENSANGT00000012360		UNKNOWN	ENSANGT00000012360			U	-0.921891
ENSANGT00000012394	AGAP008012-RA	UNKNOWN	ENSANGT00000012394			U	1.05758
ENSANGT00000012410	AGAP010150-RA	CYTOCHROME B5 RELATED	CYTOCHROME B5 RELATED	GO:0020037;GO:0005506;GO:0016717;GO:0016491;GO:0006633	heme binding;iron ion binding;oxidoreductase activity, acting on paired donors, with oxidation of a pair of donors resulting in the reduction of molecular oxygen to two molecules of water;oxidoreductase activity;fatty acid biosynthesis	REDOX/STRESS/MIT	0.769186
ENSANGT00000012449	AGAP010935-RA	DELTA AMINOLEVULINIC ACID DEHYDRATASE EC4.2.1.24 PORPHOBILINOGEN SYNTHASE ALADH	DELTA AMINOLEVULINIC ACID DEHYDRATASE EC4.2.1.24 PORPHOBILINOGEN SYNTHASE ALADH	GO:0004655;GO:0016829;GO:0006783;GO:0006779;GO:0005515;GO:0042802	porphobilinogen synthase activity;lyase activity;heme biosynthesis;porphyrin biosynthesis;protein binding;identical protein binding	M	0.718365
ENSANGT00000012508		CUTICLE				CS	0.776364
ENSANGT00000012517	AGAP012647-RA	SULFOTRANSFERASE	SULFOTRANSFERASE			D	-1.04699
ENSANGT00000012569	AGAP010134-RA	ARRESTIN	ARRESTIN	GO:0007165;GO:0007600;GO:0005515;GO:0016028;GO:0005624;GO:0016059;GO:0016060	signal transduction;sensory perception;protein binding;rhabdomere;membrane fraction;deactivation of rhodopsin mediated signaling;metarhodopsin inactivation	D	1.8675
ENSANGT00000012706	AGAP010968-RA	CLIPA9	ENSANGT00000012706	GO:0004252;GO:0006508	serine-type endopeptidase activity;proteolysis	I	1.11661
ENSANGT00000012979	AGAP006342-RA	PGRPS3	PEPTIDOGLYCAN RECOGNITION,Amidase2	GO:0005515;GO:0008745;GO:0009253	protein binding;N-acetylmuramoyl-L-alanine amidase activity;peptidoglycan catabolism	I	0.88086
ENSANGT00000012988		UNKNOWN	ENSANGT00000012988			U	-1.16497
ENSANGT00000013030	AGAP004358-RA	ALKYLDIHYDROXYACETONEPHOSPHATE SYNTHASE EC2.5.1.26 ALKYL DHAP SYNTHASE ALKYLGLYCERONE PHOSPHATE SYNTHASE	ALKYLDIHYDROXYACETONEPHOSPHATE SYNTHASE EC2.5.1.26 ALKYL DHAP SYNTHASE ALKYLGLYCERONE PHOSPHATE SYNTHASE	GO:0006118	electron transport	D	0.709455
ENSANGT00000013165		UNKNOWN	ENSANGT00000013165			U	0.754039
ENSANGT00000013237	AGAP006795-RA	PERITROPHIN A (AgPer1)	PERITROPHIN 1 PRECURSOR	GO:0005576;GO:0008061;GO:0006030	extracellular region;chitin binding;chitin metabolism	CS	0.940645
ENSANGT00000013255	AGAP008645-RA	GAMBICIN	GAMBICIN			I	1.4829
ENSANGT00000013424	AGAP004324-RA	DCE	YELLOW PRECURSOR			I	0.787775
ENSANGT00000013426	AGAP006856-RA AGAP006855-RA AGAP006854-RA	CUTICLE;	HMW kininogen;Insect cuticle protein			CS	-0.861909
ENSANGT00000013773		GEPHYRIN	GEPHYRIN			M	-0.760346
ENSANGT00000013861	AGAP001240-RA	SP5	SERINE PROTEASE PRECURSOR EC3.4.-.-	GO:0003824;GO:0006508;GO:0008236	catalytic activity;proteolysis;serine-type peptidase activity	I	0.848581
ENSANGT00000013945	AGAP001198-RA	SERINE PROTEASE	SERINE PROTEASE	GO:0004252;GO:0006508	serine-type endopeptidase activity;proteolysis	PROT	1.54876
ENSANGT00000013948	AGAP001212-RA	PGRPLB	PEPTIDOGLYCAN RECOGNITION,Amidase2	GO:0005515;GO:0008745;GO:0009253;GO:0005576;GO:0050830;GO:0000270;GO:0042834;GO:0004040	protein binding;N-acetylmuramoyl-L-alanine amidase activity;peptidoglycan catabolism;extracellular region;defense response to Gram-positive bacteria;peptidoglycan metabolism;peptidoglycan binding;amidase activity	I	1.62046
ENSANGT00000014080	AGAP012202-RA	HISTONE H2B; Histone H2B. [Source:Uniprot/SWISSPROT;Acc:Q27442]	Histone H2B;Histone core;Histone-fold/TFIID-TAF/NF-Y	GO:0007001;GO:0005694;GO:0005634;GO:0003677;GO:0006334;GO:0000786	chromosome organization and biogenesis (sensu Eukaryota);chromosome;nucleus;DNA binding;nucleosome assembly;nucleosome	RTT	2.43864
ENSANGT00000014115		UNKNOWN	ENSANGT00000014115			U	0.768327
ENSANGT00000014131	AGAP005888-RA	HMW KININOGEN	Kininogen			I	1.1193
ENSANGT00000014271	AGAP003474-RA	UNKNOWN	ENSANGT00000014271			U	0.814285
ENSANGT00000014303	AGAP010234-RA	MICROSOMAL TRIGLYCERIDE TRANSFER LARGE SUBUNIT PRECURSOR	MICROSOMAL TRIGLYCERIDE TRANSFER LARGE SUBUNIT PRECURSOR	GO:0005515	protein binding	D	0.775521
ENSANGT00000014348	AGAP003971-RA	PRECURSOR	SERINE PROTEASE	GO:0004252;GO:0006508	serine-type endopeptidase activity;proteolysis	PROT	0.923743
ENSANGT00000014362	AGAP003473-RA	UNKNOWN	ENSANGT00000014362			U	1.74609
ENSANGT00000014378		GLYCINE DEHYDROGENASE [DECARBOXYLATING] MITOCHONDRIAL PRECURSOR EC1.4.4.2 GLYCINE DECARBOXYLASE GLYCINE CLEAVAGE SYSTEM P	GLYCINE DEHYDROGENASE [DECARBOXYLATING] MITOCHONDRIAL PRECURSOR EC1.4.4.2 GLYCINE DECARBOXYLASE GLYCINE CLEAVAGE SYSTEM P			M	1.26849
ENSANGT00000014625		UNKNOWN	ENSANGT00000014625			U	-0.759205
ENSANGT00000014868	AGAP009880-RA	CELL DIVISION CYCLE 23 HOMOLOG ANAPHASE PROMOTING COMPLEX SUBUNIT 8 APC8 CYCLOSOME SUBUNIT 8	CELL DIVISION CYCLE 23 HOMOLOG ANAPHASE PROMOTING COMPLEX SUBUNIT 8 APC8 CYCLOSOME SUBUNIT 8	GO:0005488;GO:0005680;GO:0030071	binding;anaphase-promoting complex;regulation of mitotic metaphase/anaphase transition	D	0.664896
ENSANGT00000015000	AGAP002357-RA	CGI 141	CGI 141	GO:0016192	vesicle-mediated transport	D	-0.973297
ENSANGT00000015126		UNKNOWN	ENSANGT00000015126			U	-0.765271
ENSANGT00000015254	AGAP008212-RA AGAP008209-RA	CYTOCHROME P450	CYTOCHROME P450			REDOX/STRESS/MIT	1.10526
ENSANGT00000015363		COPIA GAG INT POL [CONTAINS: COPIA VLP PROTEIN; COPIA PROTEASE EC3.4.23.- ]	COPIA GAG INT POL [CONTAINS: COPIA VLP PROTEIN, COPIA PROTEASE EC3.4.23.- ]			D	-1.06644
ENSANGT00000015420	AGAP012581-RA	UNKNOWN	ENSANGT00000015420	GO:0045211;GO:0005230;GO:0006811;GO:0016021;GO:0016020;GO:0006810	postsynaptic membrane;extracellular ligand-gated ion channel activity;ion transport;integral to membrane;membrane;transport	D	0.708879
ENSANGT00000015474		ENSANGT00000015474				U	-1.59384
ENSANGT00000015567	AGAP000337-RA	AMBIGUOUS	IFeIF4G,Upf2	GO:0003723	RNA binding	D	-0.914136
ENSANGT00000015606		UNKNOWN	ENSANGT00000015606			U	-1.03427
ENSANGT00000015644	AGAP011231-RA	FBN6	FBN			I(FBN)	-1.15493
ENSANGT00000015648	AGAP011302-RA	ALKALINE PHOSPHATASE PRECURSOR EC3.1.3.1	ALKALINE PHOSPHATASE PRECURSOR EC3.1.3.1	GO:0008152;GO:0016787;GO:0000287;GO:0008270	metabolism;hydrolase activity;magnesium ion binding;zinc ion binding	D	0.984139
ENSANGT00000015728	AGAP008742-RA	UNKNOWN	ENSANGT00000015728			U	-0.810643
ENSANGT00000015743	AGAP001425-RA	SULFOTRANSFERASE	SULFOTRANSFERASE	GO:0008146	sulfotransferase activity	D	0.663848
ENSANGT00000015800	AGAP001420-RA	PHOSPHOGLYCERATE MUTASE EC5.4.2.1 EC5.4.2.- 4 EC3.1.-.- 3 13 PHOSPHOGLYCERATE MUTASE ISOZYME PGAM BPG DEPENDENT PGAM	PHOSPHOGLYCERATE MUTASE EC5.4.2.1 EC5.4.2.- 4 EC3.1.-.- 3 13 PHOSPHOGLYCERATE MUTASE ISOZYME PGAM BPG DEPENDENT PGAM	GO:0003824;GO:0016868;GO:0008152;GO:0006096	catalytic activity;intramolecular transferase activity, phosphotransferases;metabolism;glycolysis	D	0.684689
ENSANGT00000015849	AGAP003728-RA	METHYLTRANSFERASE WBSCR22 EC_2.1.1.- WILLIAMS BEUREN SYNDROME CHROMOSOME REGION 22;	Methyltransferase type 11;Methyltransferase type 12;SAM (and some other nucleotide) binding motif;Site-specific DNA-methyltransferase (cytosine-N4-specific)	GO:0008757;GO:0016740;GO:0008168;GO:0005515	S-adenosylmethionine-dependent methyltransferase activity;transferase activity;methyltransferase activity;protein binding	D	0.910868
ENSANGT00000015986	AGAP010367-RA	POLYPEPTIDE N ACETYLGALACTOSAMINYLTRANSFERASE EC2.4.1.41 UDP ACETYLGALACTOSAMINYLTRANSFERASE UDP GALNAC:POLYPEPTIDE N ACETYLGALACTOSAMINYLTRANSFERASE GALNAC T1	POLYPEPTIDE N ACETYLGALACTOSAMINYLTRANSFERASE EC2.4.1.41 UDP ACETYLGALACTOSAMINYLTRANSFERASE UDP GALNAC:POLYPEPTIDE N ACETYLGALACTOSAMINYLTRANSFERASE GALNAC T1			M	-0.804321
ENSANGT00000016074	AGAP012529-RA	GALE8	LECTIN	GO:0005529	sugar binding	I	0.926352
ENSANGT00000016103	AGAP004653-RA	ELECTRON TRANSFER FLAVOPROTEIN BETA SUBUNIT BETA ETF	ELECTRON TRANSFER FLAVOPROTEIN BETA SUBUNIT BETA ETF	GO:0005489;GO:0006118;GO:0005515	electron transporter activity;electron transport;protein binding	REDOX/STRESS/MIT	0.882783
ENSANGT00000016397		ACTIN	ACTIN			CS	1.36766
ENSANGT00000016460	AGAP012000-RA	FBN36	Fibrinogen, alpha/beta/gamma chain, C-terminal globular			I(FBN)	-1.03557
ENSANGT00000016568	AGAP007292-RA	IAP3	BACULOVIRAL IAP REPEAT CONTAINING INHIBITOR OF APOPTOSIS IAP	GO:0005515;GO:0006916;GO:0005622;GO:0008270	protein binding;anti-apoptosis;intracellular;zinc ion binding	I	-0.705452
ENSANGT00000016587	AGAP012247-RA	L 3 PHOSPHOSERINE PHOSPHATASE EC3.1.3.3 PSP O PHOSPHOSERINE PHOSPHOHYDROLASE PSPASE	L 3 PHOSPHOSERINE PHOSPHATASE EC3.1.3.3 PSP O PHOSPHOSERINE PHOSPHOHYDROLASE PSPASE	GO:0003824;GO:0004647;GO:0008152;GO:0006564;GO:0016791;GO:0007422;GO:0007411;GO:0008372	catalytic activity;phosphoserine phosphatase activity;metabolism;L-serine biosynthesis;phosphoric monoester hydrolase activity;peripheral nervous system development;axon guidance;cellular component unknown	D	-0.850429
ENSANGT00000016597	AGAP009096-RA	AMBIGUOUS	ENSANGT00000016597	GO:0005634;GO:0008270;GO:0005515;GO:0042802	nucleus;zinc ion binding;protein binding;identical protein binding	D	-0.751447
ENSANGT00000016938	AGAP010548-RA	AMBIGUOUS	ENSANGT00000016938	GO:0031012;GO:0007155;GO:0005198	extracellular matrix;cell adhesion;structural molecule activity	D	0.705695
ENSANGT00000017116		UNKNOWN	C2			U	0.773633
ENSANGT00000017853	AGAP000890-RA	MITOCHONDRIAL 28S RIBOSOMAL S29 S29MT MRP S29 DEATH ASSOCIATED 3 DAP 3	MITOCHONDRIAL 28S RIBOSOMAL S29 S29MT MRP S29 DEATH ASSOCIATED 3 DAP 3	GO:0006915;GO:0005761;GO:0015935	apoptosis;mitochondrial ribosome;small ribosomal subunit	REDOX/STRESS/MIT	0.638175
ENSANGT00000017928	AGAP007407-RA	CTLMA4	LectinC	GO:0005529	sugar binding	I	0.781221
ENSANGT00000017946	AGAP003317-RA	UNKNOWN;	Antifreeze protein, type I			U	0.800314
ENSANGT00000018316	AGAP008293-RA	TRY7ANOGA	TRY7ANOGA	GO:0004295;GO:0007586;GO:0008233;GO:0004252;GO:0006508;GO:0016787	trypsin activity;digestion;peptidase activity;serine-type endopeptidase activity;proteolysis;hydrolase activity	DIG	1.24259
ENSANGT00000018357	AGAP008308-RA	PCTP PCTP L STAR RELATED LIPID TRANSFER 10 STARD10 START DOMAIN CONTAINING 10 SEROLOGICALLY DEFINED COLON CANCER ANTIGEN 28	PCTP PCTP L STAR RELATED LIPID TRANSFER 10 STARD10 START DOMAIN CONTAINING 10 SEROLOGICALLY DEFINED COLON CANCER ANTIGEN 28			D	-0.760771
ENSANGT00000018384	AGAP008292-RA	TRY4	TRY4ANOGA	GO:0004295;GO:0007586;GO:0008233;GO:0004252;GO:0006508;GO:0016787	trypsin activity;digestion;peptidase activity;serine-type endopeptidase activity;proteolysis;hydrolase activity	DIG	1.5588
ENSANGT00000018413	AGAP001819-RA	CHITIN-BINDING	Chitinbinding3	GO:0019028	viral capsid	CS	0.837834
ENSANGT00000019019	AGAP010849-RA	UNKNOWN	ENSANGT00000019019			U	-0.977684
ENSANGT00000019204	AGAP010044-RA	TSC 22	TSC 22	GO:0003700;GO:0006355	transcription factor activity;regulation of transcription, DNA-dependent	D	0.741413
ENSANGT00000019251	AGAP010056-RA	BETA HEXOSAMINIDASE BETA CHAIN PRECURSOR EC3.2.1.52 N ACETYL BETA GLUCOSAMINIDASE BETA N ACETYLHEXOSAMINIDASE HEXOSAMINIDASE B	BETA HEXOSAMINIDASE BETA CHAIN PRECURSOR EC3.2.1.52 N ACETYL BETA GLUCOSAMINIDASE BETA N ACETYLHEXOSAMINIDASE HEXOSAMINIDASE B	GO:0005975;GO:0004563	carbohydrate metabolism;beta-N-acetylhexosaminidase activity	D	0.666575
ENSANGT00000019896	AGAP002085-RA	UNKNOWN	ENSANGT00000019896	GO:0005515	protein binding	U	0.701177
ENSANGT00000019986	AGAP000183-RA	UNKNOWN	ENSANGT00000019986			U	0.918197
ENSANGT00000020067	AGAP001858-RA	ATP BINDING CASSETTE SUB FAMILY G MEMBER	ATP BINDING CASSETTE SUB FAMILY G MEMBER	GO:0000166;GO:0016887;GO:0017111;GO:0005524	nucleotide binding;ATPase activity;nucleoside-triphosphatase activity;ATP binding	TRP	1.09852
ENSANGT00000020175	AGAP011792-RA	CLIPA7	Chymotrypsin,Prion,PROrich,SerproteaseTry,tropoelastin	GO:0008233;GO:0004252;GO:0006508;GO:0005201;GO:0005578	peptidase activity;serine-type endopeptidase activity;proteolysis;extracellular matrix structural constituent;extracellular matrix (sensu Metazoa)	I	0.763267
ENSANGT00000020201	AGAP011824-RA	TPX4	PEROXIREDOXIN 6 EC1.11.1.- ANTIOXIDANT 2 1 CYS PEROXIREDOXIN 1 CYS PRX ACIDIC CALCIUM INDEPENDENT PHOSPHOLIPASE A2 EC3.1.-.- 1 AIPLA2 NON SELENIUM GLUTATHIONE PEROXIDASE EC1.11.1.7 NSGPX	GO:0004601	peroxidase activity	I	1.20155
ENSANGT00000020450	AGAP003095-RA	DCCE2	yellow-f2			I	0.679418
ENSANGT00000020468		POLYCOMB COMPLEX BMI 1	POLYCOMB COMPLEX BMI 1	GO:0005515;GO:0046872;GO:0008270	protein binding;metal ion binding;zinc ion binding	TRP	0.814123
ENSANGT00000020511		CARBOXYPEPTIDASE	CARBOXYPEPTIDASE			PROT	0.64383
ENSANGT00000020628	AGAP006263-RA	ARRESTIN	ARRESTIN	GO:0007165;GO:0007600;GO:0016028;GO:0005624;GO:0016059;GO:0016062;GO:0005625;GO:0016060;GO:0016030	signal transduction;sensory perception;rhabdomere;membrane fraction;deactivation of rhodopsin mediated signaling;adaptation of rhodopsin mediated signaling;soluble fraction;metarhodopsin inactivation;metarhodopsin binding	D	2.03448
ENSANGT00000020638	AGAP006194-RA	UNKNOWN	ENSANGT00000020638			U	0.823291
ENSANGT00000020645	AGAP006247-RA	SURVIVAL OF MOTOR NEURON RELATED SPLICING FACTOR 30 SMN RELATED 30 KDA SPLICING FACTOR SMNRP SURVIVAL MOTOR NEURON DOMAIN CONTAINING 1	SURVIVAL OF MOTOR NEURON RELATED SPLICING FACTOR 30 SMN RELATED 30 KDA SPLICING FACTOR SMNRP SURVIVAL MOTOR NEURON DOMAIN CONTAINING 1	GO:0000245;GO:0003676;GO:0005634;GO:0003723;GO:0005737;GO:0006397	spliceosome assembly;nucleic acid binding;nucleus;RNA binding;cytoplasm;mRNA processing	D	0.734103
ENSANGT00000020647	AGAP006195-RA	UNKNOWN	ENSANGT00000020647			U	0.75429
ENSANGT00000020664	AGAP002317-RA	ALPHA AMYLASE PRECURSOR EC3.2.1.1	ALPHA AMYLASE PRECURSOR EC3.2.1.1			DIG	0.619568
ENSANGT00000020933	AGAP004605-RA	UNKNOWN	ZnfC2H2			U	0.954047
ENSANGT00000021035	AGAP006434-RA	PERITROPHIN-LIKE	PERITROPHIN 1 PRECURSOR			CS	1.3238
ENSANGT00000021169	AGAP005340-RA	UNKNOWN	ENSANGT00000021169			U	0.744159
ENSANGT00000021169	AGAP005340-RA	UNKNOWN	ENSANGT00000021169			U	0.725036
ENSANGT00000021216	AGAP010812-RA	TEP4	TEP4	GO:0004866	endopeptidase inhibitor activity	I	0.817166
ENSANGT00000021245	AGAP003696-RA	AMINOPEPTIDASE;	Peptidase M, neutral zinc metallopeptidases, zinc-binding site;Peptidase M1, membrane alanine aminopeptidase;Ribosomal protein L31	GO:0006508;GO:0004179	proteolysis;membrane alanyl aminopeptidase activity	PROT	0.795343
ENSANGT00000021278	AGAP010814-RA	TEP5/17	PRECURSOR	GO:0004866	endopeptidase inhibitor activity	I	0.610207
ENSANGT00000021425	AGAP007071-RA	UNKNOWN	ENSANGT00000021425			U	-1.37455
ENSANGT00000021546	AGAP007663-RA	Hemolymph glycoprotein precursor 2	HEMOLYMPH PRECURSOR			I	1.21717
ENSANGT00000021680	AGAP006275-RA	UNKNOWN	ENSANGT00000021680			U	1.35139
ENSANGT00000021685	AGAP005645-RA	AMBIGUOUS	ENSANGT00000021685	GO:0008152;GO:0016491	metabolism;oxidoreductase activity	REDOX/STRESS/MIT	0.842954
ENSANGT00000021816	AGAP008213-RA	CYTOCHROME P450	CYTOCHROME P450	GO:0020037;GO:0005506;GO:0046872;GO:0004497;GO:0016491;GO:0006118;GO:0005783;GO:0005792	heme binding;iron ion binding;metal ion binding;monooxygenase activity;oxidoreductase activity;electron transport;endoplasmic reticulum;microsome	REDOX/STRESS/MIT	0.7197
ENSANGT00000022003	AGAP008212-RA	CYTOCHROME P450	CYTOCHROME P450	GO:0020037;GO:0005506;GO:0046872;GO:0004497;GO:0016491;GO:0006118	heme binding;iron ion binding;metal ion binding;monooxygenase activity;oxidoreductase activity;electron transport	REDOX/STRESS/MIT	0.851908
ENSANGT00000022040	AGAP007819-RA	UNKNOWN	DUF618			U	1.03037
ENSANGT00000022095	AGAP001644-RA	NG NG DIMETHYLARGININE DIMETHYLAMINOHYDROLASE 1 EC3.5.3.18 DIMETHYLARGININASE 1 DIMETHYLARGININE DIMETHYLAMINOHYDROLASE 1 DDAHI DDAH 1	NG NG DIMETHYLARGININE DIMETHYLAMINOHYDROLASE 1 EC3.5.3.18 DIMETHYLARGININASE 1 DIMETHYLARGININE DIMETHYLAMINOHYDROLASE 1 DDAHI DDAH 1			D	-0.716491
ENSANGT00000022134		UNKNOWN	C MYC BINDING HOMOLOG			U	0.748642
ENSANGT00000022242	AGAP007747-RA	UNKNOWN	ENSANGT00000022242			U	2.60121
ENSANGT00000022245	AGAP007745-RA	UNKNOWN	ENSANGT00000022245			U	2.62371
ENSANGT00000022596	AGAP003057-RA	CLIPB8	SERINE PROTEASE CLIPB8	GO:0008233;GO:0004252;GO:0006508;GO:0016787;GO:0004295	peptidase activity;serine-type endopeptidase activity;proteolysis;hydrolase activity;trypsin activity	I	0.730729
ENSANGT00000022596	AGAP003057-RA	CLIPB8	SERINE PROTEASE CLIPB8	GO:0008233;GO:0004252;GO:0006508;GO:0016787;GO:0004295	peptidase activity;serine-type endopeptidase activity;proteolysis;hydrolase activity;trypsin activity	I	0.811582
ENSANGT00000022610	AGAP009184-RA	FREP7	FBN			I(FBN)	0.698301
ENSANGT00000022666	AGAP003995-RA	SITS BINDING SP105	SITS BINDING SP105	GO:0005975;GO:0004553	carbohydrate metabolism;hydrolase activity, hydrolyzing O-glycosyl compounds	DIG	0.62736
ENSANGT00000023523	AGAP006796-RA	PERITROPHIN-LIKE	PERITROPHIN 1 PRECURSOR	GO:0005576;GO:0008061;GO:0006030	extracellular region;chitin binding;chitin metabolism	CS	0.766678
ENSANGT00000023539	AGAP003696-RA	AMINOPEPTIDASE;	Peptidase M, neutral zinc metallopeptidases, zinc-binding site;Peptidase M1, membrane alanine aminopeptidase;Ribosomal protein L31	GO:0006508;GO:0004179	proteolysis;membrane alanyl aminopeptidase activity	PROT	0.84332
ENSANGT00000023935	AGAP007563-RB AGAP007563-RA	MYOSIN MUSCLE	MYOSIN MUSCLE			CS	0.684758
ENSANGT00000024108	AGAP003248-RA	SERINE PROTEASE	SERINE PROTEASE	GO:0004252;GO:0006508	serine-type endopeptidase activity;proteolysis	PROT	1.03293
ENSANGT00000024235	AGAP008367-RA	TEP-like	TepIII	GO:0004866	endopeptidase inhibitor activity	I	0.697131
ENSANGT00000024687	AGAP001164-RA	OPSIN	OPSIN			D	1.21803
ENSANGT00000024693	AGAP009065-RA	ODORANT BINDING	ODORANT BINDING	GO:0005549;GO:0006810	odorant binding;transport	CSR	0.67541
ENSANGT00000025395		CYTOCHROME P450	CYTOCHROME P450			REDOX/STRESS/MIT	-0.841745
ENSANGT00000025432		UNKNOWN	ENSANGT00000025432			U	-0.803826
ENSANGT00000025439	AGAP005203-RE	PGRPLC2	PEPTIDOGLYCAN RECOGNITION,Amidase2	GO:0005515;GO:0008745;GO:0009253	protein binding;N-acetylmuramoyl-L-alanine amidase activity;peptidoglycan catabolism	I	1.4026
ENSANGT00000025563	AGAP007679-RA	UNKNOWN	ENSANGT00000025563			U	0.684709
ENSANGT00000025641	AGAP010068-RA	UNKNOWN	ENSANGT00000025641			U	-0.839318
ENSANGT00000025655		ALKALINE PHOSPHATASE PRECURSOR EC3.1.3.1	ALKALINE PHOSPHATASE PRECURSOR EC3.1.3.1			D	0.721947
ENSANGT00000025810		RNA DIRECTED DNA POLYMERASE FROM MOBILE ELEMENT JOCKEY EC2.7.7.49 REVERSE TRANSCRIPTASE	RNA DIRECTED DNA POLYMERASE FROM MOBILE ELEMENT JOCKEY EC2.7.7.49 REVERSE TRANSCRIPTASE			RTT	-1.00443
ENSANGT00000025836		UNKNOWN	ENSANGT00000025836			U	-0.707745
ENSANGT00000026146	AGAP012323-RB	ODORANT BINDING AGAMOBP27	ODORANT BINDING AGAMOBP27	GO:0005549;GO:0006810	odorant binding;transport	CSR	-1.0111
ENSANGT00000026252		UNKNOWN	ENSANGT00000026252			U	-0.754144
ENSANGT00000026315		DEHYDRODOLICHYL DIPHOSPHATE SYNTHASE EC2.5.1.- DEDOL PP SYNTHASE	DEHYDRODOLICHYL DIPHOSPHATE SYNTHASE EC2.5.1.- DEDOL PP SYNTHASE			M	-1.13251
ENSANGT00000026479		UNKNOWN	ENSANGT00000026479			U	-0.785261
ENSANGT00000026500	AGAP005552-RB	PGRPLD	ENSANGT00000026500	GO:0005887;GO:0009253;GO:0042834	integral to plasma membrane;peptidoglycan catabolism;peptidoglycan binding	I	0.816908
ENSANGT00000027046		UNKNOWN	ENSANGT00000027046			U	-0.720413
ENSANGT00000027074		UNKNOWN;				U	1.27623
ENSANGT00000027131		AMBIGUOUS				D	-0.81148
ENSANGT00000027175		UNKNOWN	ENSANGT00000027175			U	0.879523
ENSANGT00000027392		40S RIBOSOMAL S19	40S RIBOSOMAL S19			RTT	0.794384
ENSANGT00000027422		UNKNOWN	ENSANGT00000027422			U	1.22409
ENSANGT00000027459		UNKNOWN	ENSANGT00000027459			U	0.702091
ENSANGT00000027554		UNKNOWN	ENSANGT00000027554			U	0.928729
ENSANGT00000027634		UNKNOWN	ENSANGT00000027634			U	-0.859687
ENSANGT00000027651	AGAP003343-RA	CYTOCHROME P450	CYTOCHROME P450	GO:0020037;GO:0005506;GO:0046872;GO:0004497;GO:0016491;GO:0006118	heme binding;iron ion binding;metal ion binding;monooxygenase activity;oxidoreductase activity;electron transport	REDOX/STRESS/MIT	0.815602
ENSANGT00000027789		ARRESTIN				U	1.3141
ENSANGT00000028020	AGAP001773-RA	RECEPTOR	RECEPTOR	GO:0016021;GO:0001584;GO:0007186;GO:0004966	integral to membrane;rhodopsin-like receptor activity;G-protein coupled receptor protein signaling pathway;galanin receptor activity	D	-0.728405
ENSANGT00000028150		UNKNOWN	ENSANGT00000028150			U	-0.882932
ENSANGT00000028162		UNKNOWN	ENSANGT00000028162			U	0.844377
ENSANGT00000028253	AGAP005107-RA	UNKNOWN	ENSANGT00000028253			U	-0.882723
ENSANGT00000028272	AGAP008548-RA	UNKNOWN	ENSANGT00000028272			U	0.766027
ENSANGT00000028297	AGAP007919-RA	UNKNOWN	ENSANGT00000028297			U	0.720295
ENSANGT00000028397		FATTY ACID BINDING PROTEIN FABP	FATTY ACID BINDING PROTEIN FABP	GO:0005488;GO:0008289;GO:0006810	binding;lipid binding;transport	D	-0.840827
ENSANGT00000028412	AGAP007442-RA AGAP007445-RA	UNKNOWN	ENSANGT00000028412			U	1.00451
ENSANGT00000028469	AGAP000999-RA	TOLL5A	TOLL PRECURSOR	GO:0016020;GO:0004888	membrane;transmembrane receptor activity	I	0.602665
ENSANGT00000028489		UNKNOWN	ENSANGT00000028489			U	-0.742555
ENSANGT00000028735		ENSANGT00000028735				D	-1.15803
ENSANGT00000028774	AGAP005580-RA	UNKNOWN	ENSANGT00000028774			U	-0.862011
ENSANGT00000028866		UNKNOWN	ENSANGT00000028866			U	-0.761741
ENSANGT00000028995		UNKNOWN	ENSANGT00000028995			U	0.920437
ENSANGT00000029111	AGAP000647-RA	AMBIGUOUS	ENSANGT00000029111	GO:0005576;GO:0008061;GO:0006030	extracellular region;chitin binding;chitin metabolism	D	2.53055
ENSANGT00000029395		UNKNOWN	ENSANGT00000029395			U	0.762391
ENSANGT00000029396	AGAP009556-RA	FBN51	FBN			I(FBN)	1.12681
ENSANGT00000029406		MITOCHONDRIAL UNCOUPLING UCP				U	0.789314
ENSANGT00000029430	AGAP005372-RA	ESTERASE PRECURSOR EC3.1.1.1 CARBOXYLIC ESTER HYDROLASE	ESTERASE PRECURSOR EC3.1.1.1 CARBOXYLIC ESTER HYDROLASE	GO:0003824	catalytic activity	REDOX/STRESS/MIT	0.672947
ENSANGT00000029467		UNKNOWN;				U	1.98551
ENSANGT00000029472	AGAP010892-RA	SYNAPTIC VESICLE 2 SV2	SYNAPTIC VESICLE 2 SV2	GO:0005215;GO:0016021;GO:0006810;GO:0016020	transporter activity;integral to membrane;transport;membrane	TRP	0.756703
ENSANGT00000029512	AGAP011939-RA	MALTASE PRECURSOR EC3.2.1.20	MALTASE PRECURSOR EC3.2.1.20	GO:0005975;GO:0004556	carbohydrate metabolism;alpha-amylase activity	DIG	0.969639
ENSANGT00000029576		UNKNOWN	ENSANGT00000029576			U	0.722218
ENSANGT00000029596		UNKNOWN	ENSANGT00000029596			U	-0.83129
ENSANGT00000029691		AMINOPEPTIDASE N EC3.4.11.2 MICROSOMAL AMINOPEPTIDASE	AMINOPEPTIDASE N EC3.4.11.2 MICROSOMAL AMINOPEPTIDASE			PROT	0.676799
ENSANGT00000029709		MULTIFUNCTIONAL ADE2 [INCLUDES: PHOSPHORIBOSYLAMINOIMIDAZOLE SUCCINOCARBOXAMIDE SYNTHASE EC6.3.2.6 SAICAR SYNTHETASE ; PHOSPHORIBOSYLAMINOIMIDAZOLE CARBOXYLASE EC4.1.1.- 21 AIR CARBOXYLASE AIRC ]	MULTIFUNCTIONAL ADE2 [INCLUDES: PHOSPHORIBOSYLAMINOIMIDAZOLE SUCCINOCARBOXAMIDE SYNTHASE EC6.3.2.6 SAICAR SYNTHETASE , PHOSPHORIBOSYLAMINOIMIDAZOLE CARBOXYLASE EC4.1.1.- 21 AIR CARBOXYLASE AIRC ]			D	0.780452
DSCAM6.6.6		DSCAM6.6.6				I	-1.0274
