# Supplementary material for: Implication of the Mosquito Midgut Microbiota in the Defense against Malaria Parasites
Source: PLoS Pathog. 2009 May 8;5(5):e1000423. doi: 10.1371/journal.ppat.1000423 (PMC2673032; doi:10.1371/journal.ppat.1000423)
Supplement: Table S4 — List of genes identified from microarray analysis exhibiting significant differential expression in the midguts of 7-day-old female A. gambiae Keele mosquitoes 12 hrs after feeding on uninfected blood supplemented with E. coli and S. aureus, PBS substitution of bacteria as control. (0.17 MB XLS) [file ppat.1000423.s007.xls]

## Sheet: Qry__BacteriaFed_GUT_master
Ensembl Transcript ID	New VectorBase AGAP- ID	Name	Putative Functions	GO ID	GO Description	Functional Goup	Gut-log2-Mean
ENSANGT00000000008		EBIP8 FRAGMENT	EBIP8 FRAGMENT			U	0.990802
ENSANGT00000000236	AGAP002986-RA	SERINE/THREONINE KINASE PAK EC2.7.1.37 P21 ACTIVATED KINASE PAK	SERINE/THREONINE KINASE PAK EC2.7.1.37 P21 ACTIVATED KINASE PAK	GO:0000166;GO:0016301;GO:0004672;GO:0006468;GO:0004674;GO:0016740;GO:0005524;GO:0005515;GO:0007155;GO:0008360;GO:0007411;GO:0050770;GO:0007391;GO:0005856;GO:0007254;GO:0005925	nucleotide binding;kinase activity;protein kinase activity;protein amino acid phosphorylation;protein serine/threonine kinase activity;transferase activity;ATP binding;protein binding;cell adhesion;regulation of cell shape;axon guidance;regulation of axon	D	-0.846733
ENSANGT00000000438	AGAP012551-RA	UNKNOWN	ENSANGT00000000438			U	1.92549
ENSANGT00000000476		UNKNOWN	ENSANGT00000000476			U	-1.03376
ENSANGT00000000631		UNKNOWN	ENSANGT00000000631			U	-0.845423
ENSANGT00000000899		UNKNOWN	ENSANGT00000000899			U	1.08449
ENSANGT00000001047		UNKNOWN	ENSANGT00000001047			U	0.988199
ENSANGT00000001148	AGAP004882-RA	TRANSMEMBRANE 9 SUPERFAMILY MEMBER	TRANSMEMBRANE 9 SUPERFAMILY MEMBER	GO:0005215;GO:0016021;GO:0006810;GO:0005515	transporter activity;integral to membrane;transport;protein binding	TRP	1.24708
ENSANGT00000001371						U	0.872763
ENSANGT00000001465	AGAP004585-RA	TRANSLIN ASSOCIATED X TRANSLIN ASSOCIATED FACTOR X	TRANSLIN ASSOCIATED X TRANSLIN ASSOCIATED FACTOR X			D	1.04386
ENSANGT00000001794		UNKNOWN	ENSANGT00000001794			U	1.05694
ENSANGT00000001820		UNKNOWN	ENSANGT00000001820			U	0.999157
ENSANGT00000001858		UNKNOWN	ENSANGT00000001858			U	-0.848362
ENSANGT00000001972		UNKNOWN	ENSANGT00000001972			U	0.884214
ENSANGT00000002437	AGAP004975-RA	PPO3	PPO3	GO:0005344;GO:0006810	oxygen transporter activity;transport	I	-0.816919
ENSANGT00000002466		UNKNOWN	ENSANGT00000002466			U	-0.916639
ENSANGT00000002531	AGAP012460-RA	AMBIGUOUS	B302,F-box,SPRYreceptor	GO:0005515	protein binding	D	1.24683
ENSANGT00000002699	AGAP002708-RA	UNKNOWN	ENSANGT00000002699			U	0.901214
ENSANGT00000002739	AGAP003934-RA	CLN3 BATTENIN	CLN3 BATTENIN	GO:0016020	membrane	D	0.995463
ENSANGT00000002754	AGAP003962-RA	UNKNOWN	Sulfotransferase			D	1.02136
ENSANGT00000002959	AGAP002580-RA	DNA REPLICATION LICENSING FACTOR	DNA REPLICATION LICENSING FACTOR	GO:0000166;GO:0017111;GO:0006270;GO:0003677;GO:0008094;GO:0005524;GO:0005515;GO:0007131;GO:0016887;GO:0004003	nucleotide binding;nucleoside-triphosphatase activity;DNA replication initiation;DNA binding;DNA-dependent ATPase activity;ATP binding;protein binding;meiotic recombination;ATPase activity;ATP-dependent DNA helicase activity	RTT	-0.854392
ENSANGT00000003062	AGAP002463-RA	UBASH3A	UBASH3A	GO:0005515	protein binding	D	1.208
ENSANGT00000003181	AGAP003106-RA	ENDOTHELIN CONVERTING ENZYME 1	ENDOTHELIN CONVERTING ENZYME 1	GO:0008233;GO:0006508;GO:0016020;GO:0008237;GO:0016787;GO:0004245;GO:0008270	peptidase activity;proteolysis;membrane;metallopeptidase activity;hydrolase activity;neprilysin activity;zinc ion binding	M	0.848379
ENSANGT00000003303	AGAP012479-RA	FAN FACTOR ASSOCIATED WITH N SMASE ACTIVATION FACTOR ASSOCIATED WITH NEUTRAL SPHINGOMYELINASE ACTIVATION	FAN FACTOR ASSOCIATED WITH N SMASE ACTIVATION FACTOR ASSOCIATED WITH NEUTRAL SPHINGOMYELINASE ACTIVATION			D	1.16425
ENSANGT00000003404	AGAP005062-RA	AMBIGUOUS	RNArecmot	GO:0000166;GO:0003676;GO:0005515;GO:0005634;GO:0000381	nucleotide binding;nucleic acid binding;protein binding;nucleus;regulation of alternative nuclear mRNA splicing, via spliceosome	RTT	0.906703
ENSANGT00000003581	AGAP005267-RA	ADP RIBOSYLATION FACTOR	ADP RIBOSYLATION FACTOR	GO:0000166;GO:0007046;GO:0005525;GO:0005622;GO:0007264;GO:0006364;GO:0007269;GO:0048488;GO:0016197	nucleotide binding;ribosome biogenesis;GTP binding;intracellular;small GTPase mediated signal transduction;rRNA processing;neurotransmitter secretion;synaptic vesicle endocytosis;endosome transport	D	0.8129
ENSANGT00000003760	AGAP005216-RA	FYVE FINGER CONTAINING PHOSPHOINOSITIDE KINASE EC2.7.1.68 1 PHOSPHATIDYLINOSITOL 4 PHOSPHATE 5 KINASE PIP5K PTDINS 4 P 5 KINASE	FYVE FINGER CONTAINING PHOSPHOINOSITIDE KINASE EC2.7.1.68 1 PHOSPHATIDYLINOSITOL 4 PHOSPHATE 5 KINASE PIP5K PTDINS 4 P 5 KINASE	GO:0005515;GO:0016308;GO:0044267;GO:0008270;GO:0005524	protein binding;1-phosphatidylinositol-4-phosphate 5-kinase activity;cellular protein metabolism;zinc ion binding;ATP binding	RTT	-1.00066
ENSANGT00000003882	AGAP004468-RA	PHOSDUCIN PHD 33 KDA PHOTOTRANSDUCING	PHOSDUCIN PHD 33 KDA PHOTOTRANSDUCING	GO:0005489;GO:0006118	electron transporter activity;electron transport	TRP	0.81697
ENSANGT00000004228	AGAP006347-RA	POTASSIUM VOLTAGE GATED CHANNEL SUBFAMILY KQT MEMBER 1 VOLTAGE GATED POTASSIUM CHANNEL SUBUNIT KV7 1 IKS PRODUCING SLOW VOLTAGE GATED POTASSIUM CHANNEL ALPHA SUBUNIT KVLQT1 KQT 1	POTASSIUM VOLTAGE GATED CHANNEL SUBFAMILY KQT MEMBER 1 VOLTAGE GATED POTASSIUM CHANNEL SUBUNIT KV7 1 IKS PRODUCING SLOW VOLTAGE GATED POTASSIUM CHANNEL ALPHA SUBUNIT KVLQT1 KQT 1	GO:0006811;GO:0005216;GO:0008076;GO:0005249;GO:0006813;GO:0016021;GO:0005267;GO:0016020;GO:0005261;GO:0006812;GO:0006810;GO:0005515	ion transport;ion channel activity;voltage-gated potassium channel complex;voltage-gated potassium channel activity;potassium ion transport;integral to membrane;potassium channel activity;membrane;cation channel activity;cation transport;transport;protein	TRP	0.82745
ENSANGT00000004285	AGAP006443-RA	AMBIGUOUS	ENSANGT00000004285	GO:0005576	extracellular region	M	1.82773
ENSANGT00000004326	AGAP006515-RA	UNKNOWN	ENSANGT00000004326			U	0.837986
ENSANGT00000004475	AGAP005825-RA	UNKNOWN	DAGKc	GO:0004143;GO:0007205	diacylglycerol kinase activity;protein kinase C activation	D	-0.859975
ENSANGT00000005186	AGAP009035-RA	TRANSCRIPTION ELONGATION FACTOR A TRANSCRIPTION ELONGATION FACTOR S II TRANSCRIPTION ELONGATION FACTOR TFIIS	TRANSCRIPTION ELONGATION FACTOR A TRANSCRIPTION ELONGATION FACTOR S II TRANSCRIPTION ELONGATION FACTOR TFIIS	GO:0006952;GO:0030528;GO:0045449;GO:0003746;GO:0006354;GO:0006350;GO:0005634;GO:0003677;GO:0003702;GO:0006355;GO:0008270	defense response;transcription regulator activity;regulation of transcription;translation elongation factor activity;RNA elongation;transcription;nucleus;DNA binding;RNA polymerase II transcription factor activity;regulation of transcription, DNA-dependen	RTT	1.0047
ENSANGT00000005617	AGAP003839-RA	SEX DETERMINING FEM 1	SEX DETERMINING FEM 1			D	1.81715
ENSANGT00000005854	AGAP006020-RA	MONOOXYGENASE	MONOOXYGENASE	GO:0005506;GO:0004497;GO:0008152;GO:0016597;GO:0004510;GO:0009072;GO:0042427	iron ion binding;monooxygenase activity;metabolism;amino acid binding;tryptophan 5-monooxygenase activity;aromatic amino acid family metabolism;serotonin biosynthesis	M	1.45421
ENSANGT00000006199		GAG	GAG			D	0.913164
ENSANGT00000006538	AGAP008468-RA	FATTY ACID SYNTHASE EC2.3.1.85 [INCLUDES: EC2.3.1.- 38; EC2.3.-.- 1 39; EC 2.3.1.41; EC 1.1.1.- 100; EC 4.2.-.- 1 61; EC 1 3 1 10; EC 3 1 2 14]	FATTY ACID SYNTHASE EC2.3.1.85 [INCLUDES: EC2.3.1.- 38, EC2.3.-.- 1 39, EC 2.3.1.41, EC 1.1.1.- 100, EC 4.2.-.- 1 61, EC 1 3 1 10, EC 3 1 2 14]	GO:0003824;GO:0008152;GO:0016491;GO:0016740;GO:0006633;GO:0048037;GO:0016788;GO:0009058	catalytic activity;metabolism;oxidoreductase activity;transferase activity;fatty acid biosynthesis;cofactor binding;hydrolase activity, acting on ester bonds;biosynthesis	M	-0.849271
ENSANGT00000006552	AGAP008530-RA	UBIQUITIN CARBOXYL TERMINAL HYDROLASE 7 EC3.1.2.15 UBIQUITIN THIOLESTERASE 7 UBIQUITIN SPECIFIC PROCESSING PROTEASE 7 DEUBIQUITINATING ENZYME 7 HERPESVIRUS ASSOCIATED UBIQUITIN SPECIFIC PROTEASE	UBIQUITIN CARBOXYL TERMINAL HYDROLASE 7 EC3.1.2.15 UBIQUITIN THIOLESTERASE 7 UBIQUITIN SPECIFIC PROCESSING PROTEASE 7 DEUBIQUITINATING ENZYME 7 HERPESVIRUS ASSOCIATED UBIQUITIN SPECIFIC PROTEASE	GO:0004197;GO:0004221;GO:0006511;GO:0005515	cysteine-type endopeptidase activity;ubiquitin thiolesterase activity;ubiquitin-dependent protein catabolism;protein binding	PROT	1.02291
ENSANGT00000006612		UNKNOWN	ENSANGT00000006612			U	-0.975592
ENSANGT00000006616	AGAP008426-RA	RELATED	RELATED	GO:0004386;GO:0003676;GO:0003677;GO:0005524	helicase activity;nucleic acid binding;DNA binding;ATP binding	D	0.889573
ENSANGT00000006849	AGAP008152-RA	LRR	LRR KINASE DOMAIN, TOLL FAMILY			I(LRR)	-1.24743
ENSANGT00000006872	AGAP008130-RA	MENIN	MENIN	GO:0005634	nucleus	D	0.888124
ENSANGT00000007087	AGAP005472-RA	UNKNOWN	ENSANGT00000007087			U	0.944418
ENSANGT00000007095	AGAP007990-RA	UDP GLUCURONOSYLTRANSFERASE 1 PRECURSOR MICROSOMAL EC2.4.1.17 UDPGT UGT1 UGT1	UDP GLUCURONOSYLTRANSFERASE 1 PRECURSOR MICROSOMAL EC2.4.1.17 UDPGT UGT1 UGT1	GO:0016757;GO:0008152;GO:0016740;GO:0016758	transferase activity, transferring glycosyl groups;metabolism;transferase activity;transferase activity, transferring hexosyl groups	M	1.05779
ENSANGT00000007453	AGAP000446-RA	LRRD?	LRR, IG DOMAINS			I(LRR)	1.25372
ENSANGT00000007476	AGAP000404-RA AGAP000403-RA	RAS GTPASE ACTIVATING BINDING 1 GAP SH3 DOMAIN BINDING 1 G3BP 1 DNA HELICASE VIII HDH VIII	RAS GTPASE ACTIVATING BINDING 1 GAP SH3 DOMAIN BINDING 1 G3BP 1 DNA HELICASE VIII HDH VIII	GO:0005215;GO:0006810;GO:0005622;GO:0000166;GO:0003676;GO:0005829;GO:0016318;GO:0007459;GO:0007265	transporter activity;transport;intracellular;nucleotide binding;nucleic acid binding;cytosol;ommatidial rotation;photoreceptor fate commitment (sensu Endopterygota);Ras protein signal transduction	D	1.45095
ENSANGT00000007489	AGAP000386-RA	AMBIGUOUS	ENSANGT00000007489	GO:0006512;GO:0008270;GO:0004842;GO:0005515	ubiquitin cycle;zinc ion binding;ubiquitin-protein ligase activity;protein binding	D	1.18288
ENSANGT00000007525		UNKNOWN	ENSANGT00000007525			U	0.900067
ENSANGT00000007549	AGAP007140-RA	5' NUCLEOTIDASE PRECURSOR EC3.1.3.5 ECTO 5' NUCLEOTIDASE 5' NT CD73 ANTIGEN	5' NUCLEOTIDASE PRECURSOR EC3.1.3.5 ECTO 5' NUCLEOTIDASE 5' NT CD73 ANTIGEN	GO:0000166;GO:0046872;GO:0016788;GO:0009166;GO:0016787	nucleotide binding;metal ion binding;hydrolase activity, acting on ester bonds;nucleotide catabolism;hydrolase activity	D	1.06547
ENSANGT00000007551	AGAP007137-RA	LIPRIN ALPHA TYROSINE PHOSPHATASE RECEPTOR TYPE F POLYPEPTIDE INTERACTING ALPHA PTPRF INTERACTING ALPHA	LIPRIN ALPHA TYROSINE PHOSPHATASE RECEPTOR TYPE F POLYPEPTIDE INTERACTING ALPHA PTPRF INTERACTING ALPHA			D	1.31752
ENSANGT00000007766		CELL DIVISION CYCLE 7 RELATED KINASE EC2.7.1.- CDC7 RELATED KINASE	CELL DIVISION CYCLE 7 RELATED KINASE EC2.7.1.- CDC7 RELATED KINASE			D	-1.2342
ENSANGT00000007796	AGAP002068-RA	UNKNOWN	NLSBP			U	1.08015
ENSANGT00000007871	AGAP001979-RA	PRECURSOR	Chymotrypsin,Crystallin,SerproteaseTry	GO:0004252;GO:0006508	serine-type endopeptidase activity;proteolysis	PROT	0.915466
ENSANGT00000008011	AGAP000307-RA	INTEGRIN ALPHA PRECURSOR	INTEGRIN ALPHA PRECURSOR	GO:0005515;GO:0008305;GO:0007229;GO:0016021;GO:0004872;GO:0007155;GO:0007475;GO:0016477;GO:0030154;GO:0007476;GO:0007427;GO:0007424;GO:0007411;GO:0007157;GO:0007494;GO:0050839;GO:0007431;GO:0007426;GO:0016337;GO:0048567	protein binding;integrin complex;integrin-mediated signaling pathway;integral to membrane;receptor activity;cell adhesion;apposition of dorsal and ventral wing surfaces;cell migration;cell differentiation;wing morphogenesis;tracheal epithelial cell migrat	CS	3.68124
ENSANGT00000008103	AGAP000175-RA	STROMAL INTERACTION MOLECULE	STROMAL INTERACTION MOLECULE			D	1.12597
ENSANGT00000008130	AGAP000139-RA	DNA POLYMERASE GAMMA SUBUNIT 1 EC2.7.7.7 MITOCHONDRIAL DNA POLYMERASE CATALYTIC SUBUNIT	DNA POLYMERASE GAMMA SUBUNIT 1 EC2.7.7.7 MITOCHONDRIAL DNA POLYMERASE CATALYTIC SUBUNIT	GO:0005760;GO:0003895;GO:0003677;GO:0003887;GO:0006260;GO:0006261;GO:0008340;GO:0007562	gamma DNA polymerase complex;gamma DNA-directed DNA polymerase activity;DNA binding;DNA-directed DNA polymerase activity;DNA replication;DNA-dependent DNA replication;determination of adult life span;eclosion	RTT	0.843135
ENSANGT00000008142	AGAP000121-RA	UNKNOWN	ENSANGT00000008142	GO:0005515	protein binding	U	1.1424
ENSANGT00000008170	AGAP000081-RA	EXOSTOSIN EC2.4.1.224 EC2.4.1.- 225 GLUCURONOSYL N ACETYLGLUCOSAMINYL PROTEOGLYCAN/N ACETYLGLUCOSAMINYL PROTEOGLYCAN 4 ALPHA N ACETYLGLUCOSAMINYLTRANSFERASE MULTIPLE EXOSTOSES	EXOSTOSIN EC2.4.1.224 EC2.4.1.- 225 GLUCURONOSYL N ACETYLGLUCOSAMINYL PROTEOGLYCAN/N ACETYLGLUCOSAMINYL PROTEOGLYCAN 4 ALPHA N ACETYLGLUCOSAMINYLTRANSFERASE MULTIPLE EXOSTOSES	GO:0016020;GO:0005515;GO:0006024;GO:0007224;GO:0015014;GO:0030206;GO:0005794;GO:0008101;GO:0030210	membrane;protein binding;glycosaminoglycan biosynthesis;smoothened signaling pathway;heparan sulfate proteoglycan biosynthesis, polysaccharide chain biosynthesis;chondroitin sulfate biosynthesis;Golgi apparatus;decapentaplegic receptor signaling pathway;h	D	0.822175
ENSANGT00000008208	AGAP011324-RA	GLYCOSYL TRANSFERASE 8 EC 2	GLYCOSYL TRANSFERASE 8 EC 2	GO:0009058	biosynthesis	M	-0.979953
ENSANGT00000008479	AGAP001752-RA	KINASE	KINASE	GO:0000166;GO:0016301;GO:0004672;GO:0006468;GO:0004674;GO:0016740;GO:0005524	nucleotide binding;kinase activity;protein kinase activity;protein amino acid phosphorylation;protein serine/threonine kinase activity;transferase activity;ATP binding	D	-1.01929
ENSANGT00000008492	AGAP001737-RA	MOLYBDENUM COFACTOR SYNTHESIS 3 MOLYBDOPTERIN SYNTHASE SULFURYLASE MPT SYNTHASE SULFURYLASE	MOLYBDENUM COFACTOR SYNTHESIS 3 MOLYBDOPTERIN SYNTHASE SULFURYLASE MPT SYNTHASE SULFURYLASE	GO:0003824;GO:0005515	catalytic activity;protein binding	D	1.16943
ENSANGT00000008497	AGAP001732-RA	UNKNOWN	Strsynth			U	1.24538
ENSANGT00000008588	AGAP001601-RA	5' NUCLEOTIDASE PRECURSOR EC3.1.3.5 ECTO 5' NUCLEOTIDASE 5' NT CD73 ANTIGEN	5' NUCLEOTIDASE PRECURSOR EC3.1.3.5 ECTO 5' NUCLEOTIDASE 5' NT CD73 ANTIGEN	GO:0000166;GO:0046872;GO:0009166;GO:0016787	nucleotide binding;metal ion binding;nucleotide catabolism;hydrolase activity	D	1.25754
ENSANGT00000008667		DNA DIRECTED RNA POLYMERASE LARGEST SUBUNIT EC2.7.7.6	DNA DIRECTED RNA POLYMERASE LARGEST SUBUNIT EC2.7.7.6			RTT	1.02043
ENSANGT00000008816	AGAP011806-RA	ORNITHINE DECARBOXYLASE EC4.1.1.17 ODC	ORNITHINE DECARBOXYLASE EC4.1.1.17 ODC	GO:0003824;GO:0006596	catalytic activity;polyamine biosynthesis	M	1.13628
ENSANGT00000008929	AGAP012383-RA	ORGANIC CATION/CARNITINE TRANSPORTER 2 SOLUTE CARRIER FAMILY 22 MEMBER 5 HIGH AFFINITY SODIUM DEPENDENT CARNITINE COTRANSPORTER	ORGANIC CATION/CARNITINE TRANSPORTER 2 SOLUTE CARRIER FAMILY 22 MEMBER 5 HIGH AFFINITY SODIUM DEPENDENT CARNITINE COTRANSPORTER	GO:0005215;GO:0016021;GO:0016020;GO:0006810	transporter activity;integral to membrane;membrane;transport	TRP	-0.960113
ENSANGT00000008963	AGAP012387-RA	TOLL6	TOLL6	GO:0016020;GO:0004888	membrane;transmembrane receptor activity	I	1.37597
ENSANGT00000009081	AGAP012251-RA	COTRANSPORTER	COTRANSPORTER	GO:0005215;GO:0016021;GO:0006810;GO:0005515;GO:0005315	transporter activity;integral to membrane;transport;protein binding;inorganic phosphate transporter activity	TRP	1.26415
ENSANGT00000009147	AGAP012163-RA	CYCLASE EC4.6.1.2	CYCLASE EC4.6.1.2	GO:0008067;GO:0004672;GO:0006468;GO:0016020;GO:0016829;GO:0016849;GO:0009190;GO:0007242;GO:0006182;GO:0004713;GO:0005524;GO:0004383	metabotropic glutamate, GABA-B-like receptor activity;protein kinase activity;protein amino acid phosphorylation;membrane;lyase activity;phosphorus-oxygen lyase activity;cyclic nucleotide biosynthesis;intracellular signaling cascade;cGMP biosynthesis;prot	D	1.12628
ENSANGT00000009166	AGAP012141-RA	UNKNOWN	ANK,ATPGTPA	GO:0005515	protein binding	D	1.33021
ENSANGT00000009228	AGAP012070-RA	RECEPTOR PRECURSOR EC2.7.1.112	RECEPTOR PRECURSOR EC2.7.1.112	GO:0004672;GO:0006468;GO:0004714;GO:0007169;GO:0016020;GO:0004713;GO:0005524;GO:0045610;GO:0007522	protein kinase activity;protein amino acid phosphorylation;transmembrane receptor protein tyrosine kinase activity;transmembrane receptor protein tyrosine kinase signaling pathway;membrane;protein-tyrosine kinase activity;ATP binding;regulation of hemocyt	D	1.06247
ENSANGT00000009263	AGAP007715-RA	KINASE EC2.7.1.112	KINASE EC2.7.1.112	GO:0000166;GO:0016301;GO:0004672;GO:0006468;GO:0016740;GO:0004713;GO:0005524;GO:0035071;GO:0048102;GO:0008372	nucleotide binding;kinase activity;protein kinase activity;protein amino acid phosphorylation;transferase activity;protein-tyrosine kinase activity;ATP binding;salivary gland cell autophagic cell death;autophagic cell death;cellular component unknown	D	1.02747
ENSANGT00000009305	AGAP007653-RA	MITOCHONDRIAL FOLATE TRANSPORTER/CARRIER	MITOCHONDRIAL FOLATE TRANSPORTER/CARRIER	GO:0006839;GO:0005488;GO:0005215;GO:0016021;GO:0016020;GO:0006810;GO:0005743;GO:0005739	mitochondrial transport;binding;transporter activity;integral to membrane;membrane;transport;mitochondrial inner membrane;mitochondrion	TRP	1.12461
ENSANGT00000009346	AGAP007606-RA	PEPTIDYL GLYCINE ALPHA AMIDATING MONOOXYGENASE PRECURSOR EC1.14.17.3	PEPTIDYL GLYCINE ALPHA AMIDATING MONOOXYGENASE PRECURSOR EC1.14.17.3	GO:0004504;GO:0006518;GO:0016020;GO:0005507	peptidylglycine monooxygenase activity;peptide metabolism;membrane;copper ion binding	M	-0.971523
ENSANGT00000009410	AGAP007523-RB	MYOSIN HEAVY CHAIN	MYOSIN HEAVY CHAIN	GO:0016459;GO:0003774;GO:0005524;GO:0000910;GO:0001736;GO:0030239;GO:0007391;GO:0005856;GO:0008258;GO:0007435;GO:0007443;GO:0045179;GO:0006936;GO:0045200;GO:0007297;GO:0045214;GO:0007395;GO:0046663;GO:0016461;GO:0030018	myosin;motor activity;ATP binding;cytokinesis;establishment of planar polarity;myofibril assembly;dorsal closure;cytoskeleton;head involution;salivary gland morphogenesis;Malpighian tubule morphogenesis;apical cortex;muscle contraction;establishment of ne	CS	-0.820235
ENSANGT00000009664	AGAP001461-RA	MEDULLOBLASTOMA ANTIGEN MU MB 50 4	MEDULLOBLASTOMA ANTIGEN MU MB 50 4			D	1.02206
ENSANGT00000009677	AGAP001445-RA	UNKNOWN	ENSANGT00000009677			U	0.976959
ENSANGT00000009926	AGAP007932-RA	UNKNOWN	ENSANGT00000009926			U	1.04041
ENSANGT00000010052	AGAP000369-RA	RECEPTOR	RECEPTOR	GO:0004871;GO:0016021;GO:0016020;GO:0004872;GO:0001584;GO:0007186;GO:0007165;GO:0004930;GO:0005515	signal transducer activity;integral to membrane;membrane;receptor activity;rhodopsin-like receptor activity;G-protein coupled receptor protein signaling pathway;signal transduction;G-protein coupled receptor activity;protein binding	D	1.28537
ENSANGT00000010087	AGAP007777-RA	UNKNOWN	ENSANGT00000010087	GO:0006412	protein biosynthesis	U	1.46553
ENSANGT00000010105	AGAP009731-RA	WNT	WNT			D	-1.08801
ENSANGT00000010107		RETICULON	RETICULON			D	0.969806
ENSANGT00000010114	AGAP010394-RA	AMBIGUOUS	Ppantneattach,Patched	GO:0008158;GO:0016020;GO:0005515;GO:0004872	hedgehog receptor activity;membrane;protein binding;receptor activity	D	0.884562
ENSANGT00000010117	AGAP000399-RA	HETEROGENEOUS NUCLEAR RIBONUCLEOPROTEIN	HETEROGENEOUS NUCLEAR RIBONUCLEOPROTEIN	GO:0000166;GO:0003676;GO:0000381;GO:0005737;GO:0003730;GO:0000785;GO:0008298;GO:0019094;GO:0005703;GO:0008069;GO:0007297;GO:0035062;GO:0006406	nucleotide binding;nucleic acid binding;regulation of alternative nuclear mRNA splicing, via spliceosome;cytoplasm;mRNA 3'-UTR binding;chromatin;intracellular mRNA localization;pole plasm mRNA localization;polytene chromosome puff;dorsal/ventral axis dete	RTT	-0.943868
ENSANGT00000010123		UNKNOWN	ENSANGT00000010123			U	-0.863087
ENSANGT00000010167	AGAP007966-RA	ATP SYNTHASE GAMMA CHAIN MITOCHONDRIAL EC3.6.3.14	ATP SYNTHASE GAMMA CHAIN MITOCHONDRIAL EC3.6.3.14	GO:0006811;GO:0015078;GO:0006754;GO:0015992;GO:0046872;GO:0016469;GO:0046933;GO:0046961;GO:0015986;GO:0045261;GO:0016020;GO:0006810;GO:0016787	ion transport;hydrogen ion transporter activity;ATP biosynthesis;proton transport;metal ion binding;proton-transporting two-sector ATPase complex;hydrogen-transporting ATP synthase activity, rotational mechanism;hydrogen-transporting ATPase activity, rota	TRP	1.03771
ENSANGT00000010200	AGAP010432-RA	UNKNOWN	DnaJN,HspDnaJ	GO:0031072;GO:0051082;GO:0006457	heat shock protein binding;unfolded protein binding;protein folding	REDOX/STRESS/MIT	0.941456
ENSANGT00000010261	AGAP000840-RA	PICKPOCKET 23 FORM	PICKPOCKET 23 FORM	GO:0006811;GO:0005216;GO:0006814;GO:0005272;GO:0016021;GO:0016020;GO:0006810	ion transport;ion channel activity;sodium ion transport;sodium channel activity;integral to membrane;membrane;transport	TRP	0.878042
ENSANGT00000010315	AGAP000844-RA	AMBIGUOUS	HlyIIIrelated	GO:0016021;GO:0005515	integral to membrane;protein binding	D	-0.9203
ENSANGT00000010317	AGAP000850-RA	UNKNOWN	SyntaxinN	GO:0016020;GO:0005515;GO:0016021;GO:0007269;GO:0005886;GO:0000139;GO:0016192;GO:0005794;GO:0005486	membrane;protein binding;integral to membrane;neurotransmitter secretion;plasma membrane;Golgi membrane;vesicle-mediated transport;Golgi apparatus;t-SNARE activity	D	-2.19054
ENSANGT00000010332	AGAP007793-RA	SENESCENCE MARKER 30 SMP 30 REGUCALCIN RC	SENESCENCE MARKER 30 SMP 30 REGUCALCIN RC			D	0.883704
ENSANGT00000010428	AGAP005212-RA	UNKNOWN	ENSANGT00000010428			U	-1.55144
ENSANGT00000010468	AGAP008176-RA	DIPEPTIDYL PEPTIDASE IV EC3.4.14.5 DPP IV T CELL ACTIVATION ANTIGEN CD26	DIPEPTIDYL PEPTIDASE IV EC3.4.14.5 DPP IV T CELL ACTIVATION ANTIGEN CD26	GO:0003824;GO:0006508;GO:0004274;GO:0016020;GO:0008236	catalytic activity;proteolysis;dipeptidyl-peptidase IV activity;membrane;serine-type peptidase activity	M	0.800061
ENSANGT00000010480	AGAP008173-RA	UNKNOWN	ENSANGT00000010480			U	0.989083
ENSANGT00000010492	AGAP009240-RA	CYTOCHROME P450	CYTOCHROME P450	GO:0020037;GO:0005506;GO:0046872;GO:0004497;GO:0016491;GO:0006118	heme binding;iron ion binding;metal ion binding;monooxygenase activity;oxidoreductase activity;electron transport	REDOX/STRESS/MIT	0.829068
ENSANGT00000010572	AGAP009236-RA	ENGULFMENT AND CELL MOTILITY CED 12 HOMOLOG	ENGULFMENT AND CELL MOTILITY CED 12 HOMOLOG	GO:0005488;GO:0006915;GO:0006909;GO:0005856	binding;apoptosis;phagocytosis;cytoskeleton	I	0.922953
ENSANGT00000010619		UNKNOWN	ENSANGT00000010619			U	-0.831855
ENSANGT00000010640	AGAP009302-RA	HOMEOBOX	HOMEOBOX	GO:0043565;GO:0045449;GO:0005634;GO:0003677;GO:0003700;GO:0006355	sequence-specific DNA binding;regulation of transcription;nucleus;DNA binding;transcription factor activity;regulation of transcription, DNA-dependent	RTT	1.24393
ENSANGT00000010675	AGAP011950-RA	CASPS2	CASPS2	GO:0006508;GO:0030693	proteolysis;caspase activity	I	-0.9848
ENSANGT00000010690	AGAP004760-RA	UNKNOWN	Endonuclease	GO:0003676;GO:0004519	nucleic acid binding;endonuclease activity	D	1.08699
ENSANGT00000010724	AGAP005953-RA	UNKNOWN	ENSANGT00000010724			U	0.801684
ENSANGT00000010753	AGAP007544-RA	CHROMATIN ASSEMBLY FACTOR 1 SUBUNIT B CAF 1 SUBUNIT B CHROMATIN ASSEMBLY FACTOR I P60 SUBUNIT CAF I 60 KDA SUBUNIT CAF IP60	CHROMATIN ASSEMBLY FACTOR 1 SUBUNIT B CAF 1 SUBUNIT B CHROMATIN ASSEMBLY FACTOR I P60 SUBUNIT CAF I 60 KDA SUBUNIT CAF IP60	GO:0003677	DNA binding	M	1.25422
ENSANGT00000010772	AGAP004962-RA	G2/MITOTIC SPECIFIC CYCLIN B	G2/MITOTIC SPECIFIC CYCLIN B	GO:0005634;GO:0000074	nucleus;regulation of progression through cell cycle	RTT	-1.46248
ENSANGT00000010872	AGAP002949-RA	UNKNOWN	ENSANGT00000010872			U	-0.890191
ENSANGT00000010927	AGAP002920-RA	ZINC FINGER	ZINC FINGER	GO:0003676;GO:0005634;GO:0008270;GO:0005515	nucleic acid binding;nucleus;zinc ion binding;protein binding	D	-1.01417
ENSANGT00000010932	AGAP006609-RA	ORGANIC CATION/CARNITINE TRANSPORTER 2 SOLUTE CARRIER FAMILY 22 MEMBER 5 HIGH AFFINITY SODIUM DEPENDENT CARNITINE COTRANSPORTER	ORGANIC CATION/CARNITINE TRANSPORTER 2 SOLUTE CARRIER FAMILY 22 MEMBER 5 HIGH AFFINITY SODIUM DEPENDENT CARNITINE COTRANSPORTER	GO:0005215;GO:0016021;GO:0006810	transporter activity;integral to membrane;transport	TRP	1.235
ENSANGT00000010933	AGAP006633-RA	GAMMA 1 SYNTROPHIN G1SYN SYNTROPHIN 4 SYN4	GAMMA 1 SYNTROPHIN G1SYN SYNTROPHIN 4 SYN4	GO:0005515	protein binding	D	1.21456
ENSANGT00000010934	AGAP006594-RA	COTRANSPORTER	COTRANSPORTER	GO:0005215;GO:0016021;GO:0006810	transporter activity;integral to membrane;transport	TRP	-0.90261
ENSANGT00000010974	AGAP006534-RB	UNKNOWN	ENSANGT00000010974	GO:0005515	protein binding	U	-1.50371
ENSANGT00000010977	AGAP006598-RA	AMBIGUOUS	ENSANGT00000010977	GO:0005515;GO:0008045	protein binding;motor axon guidance	D	1.07225
ENSANGT00000011026	AGAP003515-RA	UNKNOWN	Ntlse/CNhydtse	GO:0006807;GO:0016810	nitrogen compound metabolism;hydrolase activity, acting on carbon-nitrogen (but not peptide) bonds	D	0.80279
ENSANGT00000011061	AGAP002931-RA	ADP RIBOSYLATION FACTOR	ADP RIBOSYLATION FACTOR	GO:0000166;GO:0006888;GO:0007046;GO:0005795;GO:0005525;GO:0015031;GO:0006810;GO:0005622;GO:0007264;GO:0006364;GO:0005515;GO:0007269;GO:0048488;GO:0016197;GO:0006471;GO:0003956	nucleotide binding;ER to Golgi vesicle-mediated transport;ribosome biogenesis;Golgi stack;GTP binding;protein transport;transport;intracellular;small GTPase mediated signal transduction;rRNA processing;protein binding;neurotransmitter secretion;synaptic v	D	1.0452
ENSANGT00000011080	AGAP008106-RA	TRAFFICKING PARTICLE COMPLEX SUBUNIT 4 SYNBINDIN TRS23 HOMOLOG	TRAFFICKING PARTICLE COMPLEX SUBUNIT 4 SYNBINDIN TRS23 HOMOLOG	GO:0006888;GO:0005801;GO:0006810	ER to Golgi vesicle-mediated transport;Golgi cis-face;transport	D	-0.882754
ENSANGT00000011086		UNKNOWN	ENSANGT00000011086			U	-0.91326
ENSANGT00000011092	AGAP007092-RA	DSCAM	DOWN SYNDROME CELL ADHESION MOLECULE PRECURSOR CHD2			I	0.985695
ENSANGT00000011119	AGAP007104-RA	FARNESYL PYROPHOSPHATE SYNTHETASE FPP SYNTHETASE FPS FARNESYL DIPHOSPHATE SYNTHETASE [INCLUDES: DIMETHYLALLYLTRANSFERASE EC2.5.1.1 ; GERANYLTRANSTRANSFERASE EC2.5.1.- 10 ]	FARNESYL PYROPHOSPHATE SYNTHETASE FPP SYNTHETASE FPS FARNESYL DIPHOSPHATE SYNTHETASE [INCLUDES: DIMETHYLALLYLTRANSFERASE EC2.5.1.1 , GERANYLTRANSTRANSFERASE EC2.5.1.- 10 ]	GO:0008299;GO:0005515;GO:0008354	isoprenoid biosynthesis;protein binding;germ cell migration	D	0.897197
ENSANGT00000011142		UNKNOWN	ENSANGT00000011142			U	0.923148
ENSANGT00000011247	AGAP007113-RA	1 ACYL SN GLYCEROL 3 PHOSPHATE ACYLTRANSFERASE DELTA EC2.3.1.51 1 AGP ACYLTRANSFERASE 4 1 AGPAT 4 LYSOPHOSPHATIDIC ACID ACYLTRANSFERASE DELTA LPAAT DELTA 1 ACYLGLYCEROL 3 PHOSPHATE O ACYLTRANSFERASE 4	1 ACYL SN GLYCEROL 3 PHOSPHATE ACYLTRANSFERASE DELTA EC2.3.1.51 1 AGP ACYLTRANSFERASE 4 1 AGPAT 4 LYSOPHOSPHATIDIC ACID ACYLTRANSFERASE DELTA LPAAT DELTA 1 ACYLGLYCEROL 3 PHOSPHATE O ACYLTRANSFERASE 4	GO:0008152;GO:0008415	metabolism;acyltransferase activity	M	1.23831
ENSANGT00000011284	AGAP003581-RA	SORBITOL DEHYDROGENASE EC1.1.1.14 L IDITOL 2 DEHYDROGENASE	SORBITOL DEHYDROGENASE EC1.1.1.14 L IDITOL 2 DEHYDROGENASE	GO:0046872;GO:0016491;GO:0051287;GO:0016616;GO:0008270	metal ion binding;oxidoreductase activity;NAD binding;oxidoreductase activity, acting on the CH-OH group of donors, NAD or NADP as acceptor;zinc ion binding	D	-1.33936
ENSANGT00000011285		SERINE/THREONINE KINASE 4 PRECURSOR EC2.7.1.37	SERINE/THREONINE KINASE 4 PRECURSOR EC2.7.1.37			D	1.41416
ENSANGT00000011290	AGAP011194-RA	UNKNOWN	ENSANGT00000011290			U	0.894242
ENSANGT00000011296	AGAP011224-RA AGAP011223-RA	FBN(UNKN)	FBN			I(FBN)	1.21188
ENSANGT00000011315	AGAP002018-RA	AMBIGUOUS	SET	GO:0005515	protein binding	D	1.57012
ENSANGT00000011365	AGAP003574-RA	PAIRED BOX PAX	PAIRED BOX PAX	GO:0043565;GO:0045449;GO:0007275;GO:0006350;GO:0005634;GO:0003677;GO:0003700;GO:0006355	sequence-specific DNA binding;regulation of transcription;development;transcription;nucleus;DNA binding;transcription factor activity;regulation of transcription, DNA-dependent	D	0.821305
ENSANGT00000011422		UNKNOWN	ENSANGT00000011422			U	-0.914016
ENSANGT00000011470	AGAP005009-RA	PYRROLINE 5 CARBOXYLATE REDUCTASE EC1.5.1.2 P5CR P5C REDUCTASE	PYRROLINE 5 CARBOXYLATE REDUCTASE EC1.5.1.2 P5CR P5C REDUCTASE	GO:0016491;GO:0006118;GO:0004735;GO:0008652;GO:0006561;GO:0005515;GO:0042802	oxidoreductase activity;electron transport;pyrroline-5-carboxylate reductase activity;amino acid biosynthesis;proline biosynthesis;protein binding;identical protein binding	M	-0.880225
ENSANGT00000011477	AGAP001498-RA	AMBIGUOUS	ENSANGT00000011477	GO:0004871;GO:0016021;GO:0016020;GO:0004872;GO:0001584;GO:0007186;GO:0007165;GO:0004930	signal transducer activity;integral to membrane;membrane;receptor activity;rhodopsin-like receptor activity;G-protein coupled receptor protein signaling pathway;signal transduction;G-protein coupled receptor activity	D	1.12845
ENSANGT00000011534	AGAP001687-RA	AMBIGUOUS	RhoGAP			D	1.31437
ENSANGT00000011538	AGAP006542-RA	UNKNOWN	ENSANGT00000011538	GO:0005515;GO:0009950	protein binding;dorsal/ventral axis specification	D	-1.16211
ENSANGT00000011544		UNKNOWN	ENSANGT00000011544			U	0.801062
ENSANGT00000011567	AGAP001705-RA	UNKNOWN	ENSANGT00000011567	GO:0019028	viral capsid	CS	0.887563
ENSANGT00000011568	AGAP006607-RA	EUKARYOTIC TRANSLATION INITIATION FACTOR 3 SUBUNIT 2 EIF 3 BETA EIF3 P36 EIF3I TGF BETA RECEPTOR INTERACTING 1 TRIP 1	EUKARYOTIC TRANSLATION INITIATION FACTOR 3 SUBUNIT 2 EIF 3 BETA EIF3 P36 EIF3I TGF BETA RECEPTOR INTERACTING 1 TRIP 1			RTT	-0.813577
ENSANGT00000011579		KINASE C AND CASEIN KINASE SUBSTRATE IN NEURONS	KINASE C AND CASEIN KINASE SUBSTRATE IN NEURONS			D	-0.814476
ENSANGT00000011589	AGAP012367-RA	UNKNOWN	F-box,Kelchrep,NLSBP	GO:0005515	protein binding	D	-0.869879
ENSANGT00000011593	AGAP012360-RA	WILMS' TUMOR 1 ASSOCIATING WT1 ASSOCIATED PRE SPLICING REGULATOR FEMALE LETHAL 2D HOMOLOG	WILMS' TUMOR 1 ASSOCIATING WT1 ASSOCIATED PRE SPLICING REGULATOR FEMALE LETHAL 2D HOMOLOG			CS	0.884354
ENSANGT00000011630	AGAP012384-RA	UNKNOWN	ENSANGT00000011630			U	1.06247
ENSANGT00000011640	AGAP001506-RA	GUANINE NUCLEOTIDE BINDING G I /G S /G T BETA SUBUNIT TRANSDUCIN BETA CHAIN	GUANINE NUCLEOTIDE BINDING G I /G S /G T BETA SUBUNIT TRANSDUCIN BETA CHAIN	GO:0005515;GO:0007186;GO:0007602;GO:0016028;GO:0005737;GO:0003924;GO:0016059;GO:0007202;GO:0016056;GO:0005834	protein binding;G-protein coupled receptor protein signaling pathway;phototransduction;rhabdomere;cytoplasm;GTPase activity;deactivation of rhodopsin mediated signaling;phospholipase C activation;rhodopsin mediated signaling;heterotrimeric G-protein compl	D	-1.0207
ENSANGT00000011718	AGAP008082-RA	UNKNOWN	ENSANGT00000011718	GO:0007218;GO:0030141	neuropeptide signaling pathway;secretory granule	D	-0.918085
ENSANGT00000011721	AGAP004563-RA	ANGIOTENSIN CONVERTING ENZYME PRECURSOR EC3.4.15.1 DIPEPTIDYL CARBOXYPEPTIDASE I KININASE II	ANGIOTENSIN CONVERTING ENZYME PRECURSOR EC3.4.15.1 DIPEPTIDYL CARBOXYPEPTIDASE I KININASE II	GO:0006508;GO:0016020;GO:0004246	proteolysis;membrane;peptidyl-dipeptidase A activity	PROT	1.32192
ENSANGT00000011786	AGAP001530-RA	UNKNOWN	ENSANGT00000011786	GO:0005515;GO:0046872;GO:0008270	protein binding;metal ion binding;zinc ion binding	D	0.807377
ENSANGT00000011812	AGAP009995-RA	TRANSMEMBRANE	TRANSMEMBRANE			U	-0.822825
ENSANGT00000011815	AGAP003605-RA	CULLIN	CULLIN	GO:0007049	cell cycle	M	0.824225
ENSANGT00000011832	AGAP003592-RA	60S ACIDIC RIBOSOMAL P0	60S ACIDIC RIBOSOMAL P0	GO:0006414;GO:0042254;GO:0005622;GO:0003735;GO:0030529;GO:0005840;GO:0005515;GO:0006412;GO:0005830	translational elongation;ribosome biogenesis and assembly;intracellular;structural constituent of ribosome;ribonucleoprotein complex;ribosome;protein binding;protein biosynthesis;cytosolic ribosome (sensu Eukaryota)	RTT	0.924985
ENSANGT00000011949	AGAP001178-RA	OPSIN	OPSIN	GO:0007602;GO:0007601;GO:0004871;GO:0016021;GO:0016020;GO:0004872;GO:0001584;GO:0007186;GO:0007165;GO:0004930	phototransduction;visual perception;signal transducer activity;integral to membrane;membrane;receptor activity;rhodopsin-like receptor activity;G-protein coupled receptor protein signaling pathway;signal transduction;G-protein coupled receptor activity	D	-2.86974
ENSANGT00000011955	AGAP001185-RA	SODIUM DEPENDENT MULTIVITAMIN TRANSPORTER NA + DEPENDENT MULTIVITAMIN TRANSPORTER	SODIUM DEPENDENT MULTIVITAMIN TRANSPORTER NA + DEPENDENT MULTIVITAMIN TRANSPORTER	GO:0006811;GO:0006814;GO:0005215;GO:0016021;GO:0016020;GO:0006810	ion transport;sodium ion transport;transporter activity;integral to membrane;membrane;transport	TRP	0.806811
ENSANGT00000011985	AGAP010011-RA	UNKNOWN	DUF52			U	0.859906
ENSANGT00000012014	AGAP001136-RA	HOMOLOG	TPR,TPR	GO:0005488	binding	U	1.25622
ENSANGT00000012089	AGAP001143-RA	HISTONE DEACETYLASE	HISTONE DEACETYLASE	GO:0004407;GO:0016575;GO:0005634;GO:0005515	histone deacetylase activity;histone deacetylation;nucleus;protein binding	M	0.884335
ENSANGT00000012091	AGAP001106-RA	UNKNOWN	ZnfC2H2,ZnfC2H2			M	1.09697
ENSANGT00000012212	AGAP001684-RA	ALKALINE PHOSPHATASE PRECURSOR EC3.1.3.1	ALKALINE PHOSPHATASE PRECURSOR EC3.1.3.1	GO:0008152;GO:0016787;GO:0000287;GO:0008270	metabolism;hydrolase activity;magnesium ion binding;zinc ion binding	D	1.37949
ENSANGT00000012213	AGAP001698-RA	UNKNOWN	ENSANGT00000012213			U	1.09114
ENSANGT00000012234	AGAP010193-RA	CTLGA3	LectinC	GO:0005529	sugar binding	I	1.05304
ENSANGT00000012297	AGAP009262-RA	RECEPTOR PRECURSOR EC2.7.1.112	RECEPTOR PRECURSOR EC2.7.1.112	GO:0005006;GO:0006468;GO:0004714;GO:0007169;GO:0016020;GO:0005524	epidermal growth factor receptor activity;protein amino acid phosphorylation;transmembrane receptor protein tyrosine kinase activity;transmembrane receptor protein tyrosine kinase signaling pathway;membrane;ATP binding	D	1.57367
ENSANGT00000012300	AGAP004529-RA	UNKNOWN	ENSANGT00000012300			U	1.09396
ENSANGT00000012305	AGAP010132-RA	SCRBQ1	SCAVENGER RECEPTOR CLASS B MEMBER 1 SRB1 SR BI	GO:0016020;GO:0007155	membrane;cell adhesion	I	0.800406
ENSANGT00000012315	AGAP008004-RA	UNKNOWN	ENSANGT00000012315			U	1.19725
ENSANGT00000012369	AGAP009263-RA	CLIPB16	ENSANGT00000012369			I	0.822526
ENSANGT00000012370	AGAP008790-RA	ADAM 10 PRECURSOR EC3.4.24.81 A DISINTEGRIN AND METALLOPROTEINASE DOMAIN 10 MAMMALIAN METALLOPROTEASE KUZBANIAN HOMOLOG	ADAM 10 PRECURSOR EC3.4.24.81 A DISINTEGRIN AND METALLOPROTEINASE DOMAIN 10 MAMMALIAN METALLOPROTEASE KUZBANIAN HOMOLOG	GO:0006508;GO:0004222;GO:0007219;GO:0007220;GO:0007417;GO:0030516	proteolysis;metalloendopeptidase activity;Notch signaling pathway;Notch receptor processing;central nervous system development;regulation of axon extension	M	-0.834556
ENSANGT00000012371	AGAP000276-RA	MUS MUSCULUS ADULT MALE CDNA PRODUCT:HYPOTHETICAL EF HAND CONTAINING PROTEIN	MUS MUSCULUS ADULT MALE CDNA PRODUCT:HYPOTHETICAL EF HAND CONTAINING PROTEIN	GO:0005509;GO:0005515	calcium ion binding;protein binding	D	1.00138
ENSANGT00000012398	AGAP010175-RA	ADENYLYL CYCLASE ASSOCIATED CAP	ADENYLYL CYCLASE ASSOCIATED CAP	GO:0016020;GO:0005515;GO:0009993;GO:0007015;GO:0007456;GO:0008360;GO:0008103;GO:0008407;GO:0008154;GO:0000902	membrane;protein binding;oogenesis (sensu Insecta);actin filament organization;eye development (sensu Endopterygota);regulation of cell shape;oocyte microtubule cytoskeleton polarization;bristle morphogenesis;actin polymerization and/or depolymerization;c	D	0.992015
ENSANGT00000012404	AGAP010110-RA	UNKNOWN	ENSANGT00000012404			U	-1.25866
ENSANGT00000012461	AGAP010898-RA	MEIOTIC RECOMBINATION	MEIOTIC RECOMBINATION	GO:0005694;GO:0003918;GO:0006265;GO:0003677;GO:0006259;GO:0005524;GO:0007131;GO:0042139;GO:0042140	chromosome;DNA topoisomerase (ATP-hydrolyzing) activity;DNA topological change;DNA binding;DNA metabolism;ATP binding;meiotic recombination;early meiotic recombination nodule assembly;late meiotic recombination nodule assembly	D	-0.913207
ENSANGT00000012515	AGAP011099-RA	MYOSIN	MYOSIN			CS	-1.04249
ENSANGT00000012548	AGAP000290-RA	SERINE PROTEASE	Chymotrypsin,SerproteaseTry	GO:0004252;GO:0006508	serine-type endopeptidase activity;proteolysis	DIG	-0.824183
ENSANGT00000012560	AGAP010173-RA	GUANINE NUCLEOTIDE BINDING BETA SUBUNIT RECEPTOR OF ACTIVATED KINASE C	GUANINE NUCLEOTIDE BINDING BETA SUBUNIT RECEPTOR OF ACTIVATED KINASE C			D	1.07466
ENSANGT00000012631	AGAP010165-RA	DYNEIN 2 LIGHT INTERMEDIATE CHAIN	DYNEIN 2 LIGHT INTERMEDIATE CHAIN	GO:0005525;GO:0007264;GO:0005515	GTP binding;small GTPase mediated signal transduction;protein binding	CS	0.98603
ENSANGT00000012634		SODIUM/POTASSIUM/CALCIUM EXCHANGER PRECURSOR NA + /K + /CA 2+ EXCHANGE RETINAL NA CA+K EXCHANGER	SODIUM/POTASSIUM/CALCIUM EXCHANGER PRECURSOR NA + /K + /CA 2+ EXCHANGE RETINAL NA CA+K EXCHANGER			TRP	-0.860768
ENSANGT00000012701	AGAP011104-RA	UNKNOWN	ENSANGT00000012701			U	1.32091
ENSANGT00000012760		FRUCTOSE BISPHOSPHATE ALDOLASE EC4.1.2.13	FRUCTOSE BISPHOSPHATE ALDOLASE EC4.1.2.13			D	0.933676
ENSANGT00000012763	AGAP000228-RA	PRECURSOR	Netrin, C-terminal			D	1.00108
ENSANGT00000012794	AGAP012539-RA	FBN15	FBN			I(FBN)	-0.836065
ENSANGT00000012818	AGAP004200-RA	CELLULAR RETINALDEHYDE BINDING CRALBP	CELLULAR RETINALDEHYDE BINDING CRALBP			TRP	0.852701
ENSANGT00000012825	AGAP001759-RA	TRANSPORT SEC23 RELATED	TRANSPORT SEC23 RELATED	GO:0005515;GO:0030127;GO:0006888;GO:0006886;GO:0008270;GO:0005783;GO:0005795;GO:0007030	protein binding;COPII vesicle coat;ER to Golgi vesicle-mediated transport;intracellular protein transport;zinc ion binding;endoplasmic reticulum;Golgi stack;Golgi organization and biogenesis	TRP	0.871177
ENSANGT00000012855	AGAP001748-RA	CHITIN SYNTHASE	CHITIN SYNTHASE	GO:0016758;GO:0007443;GO:0008362	transferase activity, transferring hexosyl groups;Malpighian tubule morphogenesis;embryonic cuticle biosynthesis (sensu Insecta)	D	0.927259
ENSANGT00000012858	AGAP001763-RA	VERY LONG CHAIN ACYL COA SYNTHETASE EC6.2.1.- VERY LONG CHAIN FATTY ACID COA LIGASE	VERY LONG CHAIN ACYL COA SYNTHETASE EC6.2.1.- VERY LONG CHAIN FATTY ACID COA LIGASE	GO:0003824;GO:0008152	catalytic activity;metabolism	M	0.977915
ENSANGT00000012934	AGAP003283-RA	CYCLASE EC4.6.1.2	CYCLASE EC4.6.1.2	GO:0004672;GO:0006468;GO:0016020;GO:0016829;GO:0016849;GO:0009190;GO:0007242;GO:0006182;GO:0004713;GO:0008528;GO:0005524	protein kinase activity;protein amino acid phosphorylation;membrane;lyase activity;phosphorus-oxygen lyase activity;cyclic nucleotide biosynthesis;intracellular signaling cascade;cGMP biosynthesis;protein-tyrosine kinase activity;peptide receptor activity	D	-0.992442
ENSANGT00000012950	AGAP003264-RA	HISTONE ACETYLTRANSFERASE TYPE B CATALYTIC SUBUNIT EC2.3.1.48	HISTONE ACETYLTRANSFERASE TYPE B CATALYTIC SUBUNIT EC2.3.1.48	GO:0005515	protein binding	D	-0.830776
ENSANGT00000012996	AGAP000231-RA	UNKNOWN	ENSANGT00000012996			U	1.03361
ENSANGT00000013018	AGAP006364-RC	MULTIDRUG RESISTANCE P GLYCOPROTEIN	MULTIDRUG RESISTANCE P GLYCOPROTEIN	GO:0000166;GO:0016887;GO:0042626;GO:0016021;GO:0017111;GO:0006810;GO:0005524;GO:0005515	nucleotide binding;ATPase activity;ATPase activity, coupled to transmembrane movement of substances;integral to membrane;nucleoside-triphosphatase activity;transport;ATP binding;protein binding	TRP	1.15365
ENSANGT00000013025	AGAP006360-RA	AMBIGUOUS	Adrndxreductase,ATPGTPA,DUF14,FADpyrredox,FGGYkin,Glusyncentral,GlusynthNTN,Glusynthase,Pyridineredox2	GO:0005515	protein binding	D	1.30266
ENSANGT00000013139	AGAP000876-RA	ACHAETE SCUTE COMPLEX	ACHAETE SCUTE COMPLEX	GO:0030528;GO:0045449;GO:0005634	transcription regulator activity;regulation of transcription;nucleus	D	0.813227
ENSANGT00000013156	AGAP006820-RA	PEROXISOMAL TARGETING SIGNAL 1 RECEPTOR PEROXISMORE RECEPTOR 1 PEROXISOMAL C TERMINAL TARGETING SIGNAL IMPORT RECEPTOR PTS1 BP PEROXIN 5 PTS1 RECEPTOR	PEROXISOMAL TARGETING SIGNAL 1 RECEPTOR PEROXISMORE RECEPTOR 1 PEROXISOMAL C TERMINAL TARGETING SIGNAL IMPORT RECEPTOR PTS1 BP PEROXIN 5 PTS1 RECEPTOR	GO:0005488;GO:0005515	binding;protein binding	REDOX/STRESS/MIT	-1.24356
ENSANGT00000013165		UNKNOWN	ENSANGT00000013165			U	1.15643
ENSANGT00000013185		ACETYLCHOLINE RECEPTOR PROTEIN CHAIN PRECURSOR	ACETYLCHOLINE RECEPTOR PROTEIN CHAIN PRECURSOR			D	0.836705
ENSANGT00000013197	AGAP009929-RA	UNKNOWN	ImportinbN	GO:0005488;GO:0005643;GO:0000059;GO:0008565;GO:0005634;GO:0005737;GO:0005515;GO:0007275	binding;nuclear pore;protein import into nucleus, docking;protein transporter activity;nucleus;cytoplasm;protein binding;development	D	0.843323
ENSANGT00000013218	AGAP008899-RA	RECEPTOR PRECURSOR EC2.7.1.112	RECEPTOR PRECURSOR EC2.7.1.112	GO:0000166;GO:0016301;GO:0004672;GO:0006468;GO:0016740;GO:0004872;GO:0004713;GO:0005524	nucleotide binding;kinase activity;protein kinase activity;protein amino acid phosphorylation;transferase activity;receptor activity;protein-tyrosine kinase activity;ATP binding	D	0.998095
ENSANGT00000013227	AGAP008582-RA	LYSOSOMAL ALPHA MANNOSIDASE PRECURSOR EC3.2.1.24 MANNOSIDASE ALPHA B LYSOSOMAL ACID ALPHA MANNOSIDASE LAMAN MANNOSIDASE ALPHA CLASS 2B MEMBER 1	LYSOSOMAL ALPHA MANNOSIDASE PRECURSOR EC3.2.1.24 MANNOSIDASE ALPHA B LYSOSOMAL ACID ALPHA MANNOSIDASE LAMAN MANNOSIDASE ALPHA CLASS 2B MEMBER 1	GO:0004559;GO:0005975;GO:0015923;GO:0006013;GO:0016798;GO:0016787	alpha-mannosidase activity;carbohydrate metabolism;mannosidase activity;mannose metabolism;hydrolase activity, acting on glycosyl bonds;hydrolase activity	M	-1.66934
ENSANGT00000013249	AGAP004251-RA	AMBIGUOUS	Phostransporter	GO:0005315;GO:0016020;GO:0006817;GO:0005515	inorganic phosphate transporter activity;membrane;phosphate transport;protein binding	TRP	0.807404
ENSANGT00000013250	AGAP006837-RA	CUTICLE	CUTICLE	GO:0042302	structural constituent of cuticle	CS	0.823885
ENSANGT00000013256	AGAP009922-RA	AMBIGUOUS	ENSANGT00000013256			M	0.892072
ENSANGT00000013338	AGAP008648-RA	UNKNOWN	ENSANGT00000013338			U	1.42774
ENSANGT00000013353	AGAP009931-RA	AMBIGUOUS	Yeast73DUF	GO:0005554;GO:0006810	molecular function unknown;transport	D	-0.849523
ENSANGT00000013415	AGAP002221-RA	WD REPEAT HUSSY 07	WD REPEAT HUSSY 07	GO:0005515;GO:0007219;GO:0005112	protein binding;Notch signaling pathway;Notch binding	D	0.952912
ENSANGT00000013441	AGAP006446-RA	ZINC FINGER	ZINC FINGER	GO:0046872;GO:0003676;GO:0005634;GO:0008270;GO:0005515	metal ion binding;nucleic acid binding;nucleus;zinc ion binding;protein binding	D	-0.855204
ENSANGT00000013449	AGAP006461-RA	MITOGEN ACTIVATED KINASE KINASE KINASE EC2.7.1.37 KINASE	MITOGEN ACTIVATED KINASE KINASE KINASE EC2.7.1.37 KINASE	GO:0000166;GO:0016301;GO:0004672;GO:0006468;GO:0004674;GO:0016740;GO:0004713;GO:0005524	nucleotide binding;kinase activity;protein kinase activity;protein amino acid phosphorylation;protein serine/threonine kinase activity;transferase activity;protein-tyrosine kinase activity;ATP binding	D	1.35253
ENSANGT00000013486	AGAP006444-RA	UNKNOWN	ENSANGT00000013486	GO:0005515	protein binding	U	0.953255
ENSANGT00000013558	AGAP005878-RA	POU DOMAIN CLASS TRANSCRIPTION FACTOR	POU DOMAIN CLASS TRANSCRIPTION FACTOR	GO:0043565;GO:0045449;GO:0006350;GO:0005634;GO:0003677;GO:0003700;GO:0006355;GO:0005515;GO:0007422;GO:0007425;GO:0008045;GO:0016358	sequence-specific DNA binding;regulation of transcription;transcription;nucleus;DNA binding;transcription factor activity;regulation of transcription, DNA-dependent;protein binding;peripheral nervous system development;tracheal epithelial cell fate determ	RTT	1.08113
ENSANGT00000013577		AMBIGUOUS	BTBPOZ			D	-0.915894
ENSANGT00000013579	AGAP005903-RB	FORKHEAD BOX	FORKHEAD BOX	GO:0043565;GO:0006350;GO:0005634;GO:0003677;GO:0003700;GO:0006355;GO:0001710	sequence-specific DNA binding;transcription;nucleus;DNA binding;transcription factor activity;regulation of transcription, DNA-dependent;mesodermal cell fate commitment	D	1.44319
ENSANGT00000013599	AGAP005890-RA	UNKNOWN	ENSANGT00000013599			U	-1.09834
ENSANGT00000013644	AGAP010482-RA	UNKNOWN	ANK			U	1.33071
ENSANGT00000013659	AGAP010458-RA	UNKNOWN	Ninjurin	GO:0042246;GO:0016021;GO:0007155	tissue regeneration;integral to membrane;cell adhesion	D	0.959603
ENSANGT00000013730	AGAP012577-RA	PRECURSOR	PeptidaseC1,SHprotacsite	GO:0008233;GO:0006508;GO:0016787;GO:0004197;GO:0008234	peptidase activity;proteolysis;hydrolase activity;cysteine-type endopeptidase activity;cysteine-type peptidase activity	PROT	-0.895185
ENSANGT00000013740		THIOREDOXIN PRECURSOR	THIOREDOXIN PRECURSOR			REDOX/STRESS/MIT	0.81955
ENSANGT00000013748		UNKNOWN	ENSANGT00000013748			U	-1.01838
ENSANGT00000013781	AGAP006278-RA	UNKNOWN	D7 PRECURSOR ALLERGEN AED A 2	GO:0005549;GO:0006810	odorant binding;transport	TRP	-0.825793
ENSANGT00000013847	AGAP005776-RA	UNKNOWN	ENSANGT00000013847	GO:0009416;GO:0005179;GO:0005576	response to light stimulus;hormone activity;extracellular region	D	1.73558
ENSANGT00000013861	AGAP001240-RA	SP5	SERINE PROTEASE PRECURSOR EC3.4.-.-	GO:0003824;GO:0006508;GO:0008236	catalytic activity;proteolysis;serine-type peptidase activity	I	1.05214
ENSANGT00000013905	AGAP001227-RA	AMBIGUOUS	Spc97Spc98	GO:0005813;GO:0008274;GO:0043015	centrosome;gamma-tubulin ring complex;gamma-tubulin binding	CS	0.877333
ENSANGT00000013942	AGAP001256-RA	BIFUNCTIONAL 3' PHOSPHOADENOSINE 5' PHOSPHOSULFATE SYNTHETHASE 1 PAPS SYNTHETHASE 1 PAPSS 1 SULFURYLASE KINASE 1 SK1 SK 1 [INCLUDES: SULFATE ADENYLYLTRANSFERASE EC2.7.7.4 SULFATE ADENYLATE TRANSFERASE SAT ATP SULFURYLASE ; ADENYLYLSULFATE KINASE EC2.7.1	BIFUNCTIONAL 3' PHOSPHOADENOSINE 5' PHOSPHOSULFATE SYNTHETHASE 1 PAPS SYNTHETHASE 1 PAPSS 1 SULFURYLASE KINASE 1 SK1 SK 1 [INCLUDES: SULFATE ADENYLYLTRANSFERASE EC2.7.7.4 SULFATE ADENYLATE TRANSFERASE SAT ATP SULFURYLASE , ADENYLYLSULFATE KINASE EC2.7.1	GO:0016772;GO:0016301;GO:0004781;GO:0000103;GO:0005524	transferase activity, transferring phosphorus-containing groups;kinase activity;sulfate adenylyltransferase (ATP) activity;sulfate assimilation;ATP binding	D	-1.40175
ENSANGT00000013959		60S RIBOSOMAL L7	60S RIBOSOMAL L7			RTT	0.981669
ENSANGT00000013988	AGAP001204-RA	CHITIN SYNTHASE	CHITIN SYNTHASE			U	-0.98628
ENSANGT00000014005	AGAP012144-RA	SEROLOGICALLY DEFINED BREAST CANCER ANTIGEN NY BR 84	SEROLOGICALLY DEFINED BREAST CANCER ANTIGEN NY BR 84			D	1.11801
ENSANGT00000014051	AGAP012194-RA	DNAJ HOMOLOG SUBFAMILY MEMBER	DNAJ HOMOLOG SUBFAMILY MEMBER	GO:0031072	heat shock protein binding	REDOX/STRESS/MIT	-0.859007
ENSANGT00000014069	AGAP011750-RA	ALPHA N ACETYLGLUCOSAMINIDASE PRECURSOR EC3.2.1.50 N ACETYL ALPHA GLUCOSAMINIDASE NAG	ALPHA N ACETYLGLUCOSAMINIDASE PRECURSOR EC3.2.1.50 N ACETYL ALPHA GLUCOSAMINIDASE NAG			D	0.908383
ENSANGT00000014070	AGAP005421-RA	INNER MEMBRANE OXA1L MITOCHONDRIAL PRECURSOR OXIDASE ASSEMBLY 1 OXA1	INNER MEMBRANE OXA1L MITOCHONDRIAL PRECURSOR OXIDASE ASSEMBLY 1 OXA1	GO:0016021;GO:0051205	integral to membrane;protein insertion into membrane	REDOX/STRESS/MIT	0.812839
ENSANGT00000014105	AGAP006482-RA	UNKNOWN	NLSBP			U	0.81129
ENSANGT00000014153	AGAP008656-RA	SEMAPHORIN PRECURSOR SEMAPHORIN SEMA	SEMAPHORIN PRECURSOR SEMAPHORIN SEMA	GO:0016020;GO:0004872;GO:0007411	membrane;receptor activity;axon guidance	D	-0.816492
ENSANGT00000014240		UNKNOWN	ENSANGT00000014240			U	0.900313
ENSANGT00000014286	AGAP010230-RA	MAGUK P55 SUBFAMILY MEMBER	MAGUK P55 SUBFAMILY MEMBER	GO:0005515	protein binding	TRP	1.04393
ENSANGT00000014370	AGAP010275-RA	MYOTUBULARIN	MYOTUBULARIN			D	0.870166
ENSANGT00000014378		GLYCINE DEHYDROGENASE [DECARBOXYLATING] MITOCHONDRIAL PRECURSOR EC1.4.4.2 GLYCINE DECARBOXYLASE GLYCINE CLEAVAGE SYSTEM P	GLYCINE DEHYDROGENASE [DECARBOXYLATING] MITOCHONDRIAL PRECURSOR EC1.4.4.2 GLYCINE DECARBOXYLASE GLYCINE CLEAVAGE SYSTEM P			M	0.877559
ENSANGT00000014379	AGAP010276-RA	[PYRUVATE DEHYDROGENASE [LIPOAMIDE]] KINASE MITOCHONDRIAL PRECURSOR EC2.7.1.99 PYRUVATE DEHYDROGENASE KINASE	[PYRUVATE DEHYDROGENASE [LIPOAMIDE]] KINASE MITOCHONDRIAL PRECURSOR EC2.7.1.99 PYRUVATE DEHYDROGENASE KINASE	GO:0016301;GO:0006468;GO:0016740;GO:0005524	kinase activity;protein amino acid phosphorylation;transferase activity;ATP binding	D	0.892112
ENSANGT00000014382	AGAP011476-RA	UNKNOWN	ENSANGT00000014382			U	0.81952
ENSANGT00000014389	AGAP004028-RA	UNKNOWN	ATPGTPA	GO:0005524;GO:0005515	ATP binding;protein binding	D	-0.818623
ENSANGT00000014403	AGAP012655-RA	26S PROTEASE REGULATORY SUBUNIT	26S PROTEASE REGULATORY SUBUNIT	GO:0000166;GO:0005524	nucleotide binding;ATP binding	D	0.852588
ENSANGT00000014426	AGAP003128-RA	1 FAMILY	1 FAMILY	GO:0005515	protein binding	D	-0.833945
ENSANGT00000014430	AGAP010252-RA	60S RIBOSOMAL L23	60S RIBOSOMAL L23	GO:0005622;GO:0003735;GO:0030529;GO:0006412;GO:0005840	intracellular;structural constituent of ribosome;ribonucleoprotein complex;protein biosynthesis;ribosome	RTT	0.985577
ENSANGT00000014446	AGAP012751-RA	UNKNOWN	ENSANGT00000014446			U	-0.910037
ENSANGT00000014511	AGAP003348-RA	UNKNOWN	ENSANGT00000014511			U	-0.997211
ENSANGT00000014531	AGAP007019-RA	UNKNOWN	ENSANGT00000014531			U	1.24764
ENSANGT00000014553		MYOSIN	MYOSIN			CS	0.826481
ENSANGT00000014554	AGAP009379-RA	CELLULAR RETINALDEHYDE BINDING CRALBP	CELLULAR RETINALDEHYDE BINDING CRALBP	GO:0005215;GO:0006810;GO:0005622	transporter activity;transport;intracellular	TRP	1.1678
ENSANGT00000014561	AGAP009342-RA	GLUTATHIONE S TRANSFERASE EC2.5.1.18 GST CLASS THETA	GLUTATHIONE S TRANSFERASE EC2.5.1.18 GST CLASS THETA	GO:0016740	transferase activity	REDOX/STRESS/MIT	0.808641
ENSANGT00000014602		UNKNOWN	ENSANGT00000014602			U	1.14186
ENSANGT00000014627		MULTIDRUG RESISTANCE P GLYCOPROTEIN	MULTIDRUG RESISTANCE P GLYCOPROTEIN			TRP	1.10537
ENSANGT00000014637		LACTASE PHLORIZIN HYDROLASE PRECURSOR LACTASE GLYCOSYLCERAMIDASE [INCLUDES: LACTASE EC3.2.1.108 ; PHLORIZIN HYDROLASE EC3.2.1.- 62 ]	LACTASE PHLORIZIN HYDROLASE PRECURSOR LACTASE GLYCOSYLCERAMIDASE [INCLUDES: LACTASE EC3.2.1.108 , PHLORIZIN HYDROLASE EC3.2.1.- 62 ]			M	-0.915318
ENSANGT00000014725	AGAP003212-RA	ADRENODOXIN MITOCHONDRIAL PRECURSOR ADRENAL FERREDOXIN	ADRENODOXIN MITOCHONDRIAL PRECURSOR ADRENAL FERREDOXIN	GO:0005489;GO:0005506;GO:0046872;GO:0006118;GO:0051536;GO:0005515	electron transporter activity;iron ion binding;metal ion binding;electron transport;iron-sulfur cluster binding;protein binding	M	1.05662
ENSANGT00000014773	AGAP009878-RA	CUTICLE	CUTICLE	GO:0042302	structural constituent of cuticle	CS	1.29782
ENSANGT00000014877	AGAP000321-RA	UNKNOWN	ENSANGT00000014877	GO:0005515	protein binding	U	-0.930987
ENSANGT00000014953	AGAP002353-RA	TRIACYLGLYCEROL LIPASE GASTRIC PRECURSOR EC3.1.1.3 GASTRIC LIPASE GL	TRIACYLGLYCEROL LIPASE GASTRIC PRECURSOR EC3.1.1.3 GASTRIC LIPASE GL	GO:0003824;GO:0006629;GO:0016789	catalytic activity;lipid metabolism;carboxylic ester hydrolase activity	M	1.46242
ENSANGT00000014962	AGAP003400-RA	TESTICAN 2 PRECURSOR SPARC/OSTEONECTIN CWCV AND KAZAL DOMAINS PROTEOGLYCAN 2	TESTICAN 2 PRECURSOR SPARC/OSTEONECTIN CWCV AND KAZAL DOMAINS PROTEOGLYCAN 2	GO:0005509;GO:0005515	calcium ion binding;protein binding	D	0.827794
ENSANGT00000014977	AGAP006969-RA	UNKNOWN	ENSANGT00000014977			U	-0.937479
ENSANGT00000014982	AGAP002361-RA	SIMILAR TO DROSOPHILA MELANOGASTER FRAGMENT	SIMILAR TO DROSOPHILA MELANOGASTER FRAGMENT			D	-0.81433
ENSANGT00000015068	AGAP003378-RA	CUTICLE	CUTICLE	GO:0042302	structural constituent of cuticle	CS	-1.07199
ENSANGT00000015114	AGAP009344-RA	TRANSCRIPTIONAL REGULATOR ATRX X LINKED NUCLEAR	TRANSCRIPTIONAL REGULATOR ATRX X LINKED NUCLEAR	GO:0003677;GO:0005524	DNA binding;ATP binding	RTT	2.06048
ENSANGT00000015191		UNKNOWN	ENSANGT00000015191			U	-0.827434
ENSANGT00000015209	AGAP001442-RA	BRAIN	BRAIN	GO:0005515	protein binding	U	-1.00972
ENSANGT00000015235	AGAP003746-RA	UNKNOWN	NLSBP,SEAdomain			U	0.857481
ENSANGT00000015281	AGAP009351-RA	UNKNOWN	ENSANGT00000015281			U	1.22134
ENSANGT00000015331	AGAP011972-RA	AMBIGUOUS	A/bhydrolase,Epoxhydrolase,Serestrssite	GO:0003824	catalytic activity	M	0.943235
ENSANGT00000015363		COPIA GAG INT POL [CONTAINS: COPIA VLP PROTEIN; COPIA PROTEASE EC3.4.23.- ]	COPIA GAG INT POL [CONTAINS: COPIA VLP PROTEIN, COPIA PROTEASE EC3.4.23.- ]			D	1.40481
ENSANGT00000015393	AGAP012132-RA	PERITROPHIN-LIKE	PERITROPHIN 1 PRECURSOR	GO:0005576;GO:0008061;GO:0006030	extracellular region;chitin binding;chitin metabolism	CS	-1.48053
ENSANGT00000015471	AGAP012602-RA	ZINC FINGER	ZINC FINGER	GO:0003676;GO:0005634;GO:0008270	nucleic acid binding;nucleus;zinc ion binding	D	1.08253
ENSANGT00000015488		UNKNOWN	ENSANGT00000015488			U	1.0129
ENSANGT00000015561	AGAP010059-RA	ACETYLCHOLINE RECEPTOR PROTEIN CHAIN PRECURSOR	ACETYLCHOLINE RECEPTOR PROTEIN CHAIN PRECURSOR	GO:0045211;GO:0005230;GO:0006811;GO:0016021;GO:0016020;GO:0006810	postsynaptic membrane;extracellular ligand-gated ion channel activity;ion transport;integral to membrane;membrane;transport	TRP	-0.868859
ENSANGT00000015582	AGAP010520-RA	FACTOR	FACTOR	GO:0003676;GO:0005634;GO:0008270	nucleic acid binding;nucleus;zinc ion binding	D	0.868801
ENSANGT00000015649	AGAP005177-RA	UNKNOWN	ENSANGT00000015649	GO:0005515	protein binding	U	0.912891
ENSANGT00000015727	AGAP009807-RA	TRANSCRIPTION FACTOR E2F	TRANSCRIPTION FACTOR E2F	GO:0005667;GO:0006350;GO:0005634;GO:0003677;GO:0000074;GO:0003700;GO:0006355;GO:0005515;GO:0009993;GO:0000785;GO:0007444;GO:0016481;GO:0016564;GO:0000122;GO:0031523;GO:0000082;GO:0007113;GO:0008156;GO:0042023	transcription factor complex;transcription;nucleus;DNA binding;regulation of progression through cell cycle;transcription factor activity;regulation of transcription, DNA-dependent;protein binding;oogenesis (sensu Insecta);chromatin;imaginal disc developm	RTT	-1.02853
ENSANGT00000015765		TREHALASE PRECURSOR EC3.2.1.28 ALPHA ALPHA TREHALASE ALPHA ALPHA TREHALOSE GLUCOHYDROLASE	TREHALASE PRECURSOR EC3.2.1.28 ALPHA ALPHA TREHALASE ALPHA ALPHA TREHALOSE GLUCOHYDROLASE			D	1.04779
ENSANGT00000015804	AGAP001418-RA	UNKNOWN	ENSANGT00000015804			U	1.13568
ENSANGT00000015814	AGAP008726-RA	EYES ABSENT HOMOLOG EC3.1.3.48	EYES ABSENT HOMOLOG EC3.1.3.48	GO:0003824;GO:0007275;GO:0008152;GO:0005515;GO:0007283;GO:0007455;GO:0006470;GO:0007280;GO:0008584;GO:0042051;GO:0008406;GO:0001746;GO:0009996;GO:0001744	catalytic activity;development;metabolism;protein binding;spermatogenesis;eye-antennal disc morphogenesis;protein amino acid dephosphorylation;pole cell migration;male gonad development;eye photoreceptor development (sensu Endopterygota);gonad development	D	1.0209
ENSANGT00000015856	AGAP003729-RA	DNAJ HOMOLOG SUBFAMILY MEMBER	DNAJ HOMOLOG SUBFAMILY MEMBER	GO:0031072;GO:0051082;GO:0006457	heat shock protein binding;unfolded protein binding;protein folding	REDOX/STRESS/MIT	0.901364
ENSANGT00000015900	AGAP007247-RB	AMBIGUOUS	EF-hand,Recoverin	GO:0005509;GO:0005515	calcium ion binding;protein binding	D	1.0028
ENSANGT00000015934	AGAP003939-RA	UNKNOWN	PDZ	GO:0005515	protein binding	U	-1.22893
ENSANGT00000015938	AGAP003938-RA	UNKNOWN	PDZ	GO:0005515	protein binding	U	-1.37212
ENSANGT00000015944	AGAP003733-RA	UNKNOWN	CRALTRIO,RetBind/tocTrans	GO:0005215;GO:0006810;GO:0005622	transporter activity;transport;intracellular	D	0.867617
ENSANGT00000015953		UNKNOWN	ENSANGT00000015953			U	-1.36946
ENSANGT00000015977	AGAP007311-RA	SPERM ASSOCIATED ANTIGEN 4	SPERM ASSOCIATED ANTIGEN 4	GO:0005515	protein binding	D	-0.836121
ENSANGT00000016000	AGAP010351-RA	INSULIN DEGRADING ENZYME EC3.4.24.56 INSULYSIN INSULINASE INSULIN PROTEASE	INSULIN DEGRADING ENZYME EC3.4.24.56 INSULYSIN INSULINASE INSULIN PROTEASE	GO:0006508;GO:0004222	proteolysis;metalloendopeptidase activity	PROT	1.0012
ENSANGT00000016034	AGAP010355-RA	UNKNOWN	ENSANGT00000016034	GO:0005515	protein binding	U	1.727
ENSANGT00000016103	AGAP004653-RA	ELECTRON TRANSFER FLAVOPROTEIN BETA SUBUNIT BETA ETF	ELECTRON TRANSFER FLAVOPROTEIN BETA SUBUNIT BETA ETF	GO:0005489;GO:0006118;GO:0005515	electron transporter activity;electron transport;protein binding	REDOX/STRESS/MIT	1.15913
ENSANGT00000016126	AGAP010383-RA	OLIGOPEPTIDE TRANSPORTER PEPTIDE TRANSPORTER H+/PEPTIDE COTRANSPORTER	OLIGOPEPTIDE TRANSPORTER PEPTIDE TRANSPORTER H+/PEPTIDE COTRANSPORTER	GO:0005215;GO:0006857;GO:0016020	transporter activity;oligopeptide transport;membrane	TRP	0.915823
ENSANGT00000016211	AGAP002817-RA	UNKNOWN	ENSANGT00000016211	GO:0005515	protein binding	U	0.901513
ENSANGT00000016224	AGAP002849-RA	AgMDL7	E1DerP2DerF2			I	1.38469
ENSANGT00000016258	AGAP010551-RA	SERINE/THREONINE KINASE 10 EC2.7.1.37 LYMPHOCYTE ORIENTED KINASE	SERINE/THREONINE KINASE 10 EC2.7.1.37 LYMPHOCYTE ORIENTED KINASE	GO:0000910	cytokinesis	D	-1.15924
ENSANGT00000016284		TYROSYL DNA PHOSPHODIESTERASE EC3.1.4.- TYR DNA PHOSPHODIESTERASE	TYROSYL DNA PHOSPHODIESTERASE EC3.1.4.- TYR DNA PHOSPHODIESTERASE			D	1.40231
ENSANGT00000016285	AGAP010555-RA	UNKNOWN	ENSANGT00000016285			U	0.912271
ENSANGT00000016311	AGAP010545-RA	UNKNOWN	ENSANGT00000016311	GO:0004252;GO:0006508	serine-type endopeptidase activity;proteolysis	D	-1.29521
ENSANGT00000016337	AGAP012670-RA	UNKNOWN	ENSANGT00000016337	GO:0004252;GO:0006508	serine-type endopeptidase activity;proteolysis	D	1.20241
ENSANGT00000016570	AGAP012068-RA	CALPAIN CALCIUM ACTIVATED NEUTRAL PROTEINASE CANP	CALPAIN CALCIUM ACTIVATED NEUTRAL PROTEINASE CANP	GO:0004198;GO:0006508;GO:0005622;GO:0004197	calpain activity;proteolysis;intracellular;cysteine-type endopeptidase activity	PROT	1.01445
ENSANGT00000016581	AGAP003166-RA	UNKNOWN	ENSANGT00000016581			U	0.849043
ENSANGT00000016618		4 SULFOTRANSFERASE	4 SULFOTRANSFERASE			D	-1.38673
ENSANGT00000016632	AGAP009108-RA	UNKNOWN	ENSANGT00000016632			U	0.882393
ENSANGT00000016650	AGAP012057-RA	UNKNOWN	Antifreeze1,ATPGTPA,NLSBP,NOR1receptor,Plus-3	GO:0005515	protein binding	U	-0.932078
ENSANGT00000016658		UNKNOWN	ENSANGT00000016658			U	-0.834734
ENSANGT00000016683	AGAP010661-RA	UNKNOWN	ENSANGT00000016683	GO:0004252;GO:0006508	serine-type endopeptidase activity;proteolysis	PROT	0.90467
ENSANGT00000016698	AGAP012105-RA	AMBIGUOUS	ENSANGT00000016698	GO:0005515;GO:0003702;GO:0050875;GO:0006367;GO:0005669	protein binding;RNA polymerase II transcription factor activity;cellular physiological process;transcription initiation from RNA polymerase II promoter;transcription factor TFIID complex	D	1.21672
ENSANGT00000016742	AGAP012089-RA	NUCLEAR INHIBITOR OF PHOSPHATASE 1 NIPP 1 PHOSPHATASE 1 REGULATORY INHIBITOR SUBUNIT 8	NUCLEAR INHIBITOR OF PHOSPHATASE 1 NIPP 1 PHOSPHATASE 1 REGULATORY INHIBITOR SUBUNIT 8	GO:0005515;GO:0003729;GO:0004864;GO:0035308;GO:0016607;GO:0004865	protein binding;mRNA binding;protein phosphatase inhibitor activity;negative regulation of protein amino acid dephosphorylation;nuclear speck;type 1 serine/threonine specific protein phosphatase inhibitor activity	D	0.893047
ENSANGT00000016809	AGAP002801-RA	GALACTOSYLGALACTOSYLXYLOSYLPROTEIN 3 BETA GLUCURONOSYLTRANSFERASE EC2.4.1.135 BETA 1 3 GLUCURONYLTRANSFERASE GLUCURONOSYLTRANSFERASE GLCAT UDP BETA 1 3 GLUCURONYLTRANSFERASE GLCUAT	GALACTOSYLGALACTOSYLXYLOSYLPROTEIN 3 BETA GLUCURONOSYLTRANSFERASE EC2.4.1.135 BETA 1 3 GLUCURONYLTRANSFERASE GLUCURONOSYLTRANSFERASE GLCAT UDP BETA 1 3 GLUCURONYLTRANSFERASE GLCUAT	GO:0016020;GO:0015018;GO:0005794;GO:0030166	membrane;galactosylgalactosylxylosylprotein 3-beta-glucuronosyltransferase activity;Golgi apparatus;proteoglycan biosynthesis	D	1.04028
ENSANGT00000016833	AGAP009171-RA	AMBIGUOUS	UPF0034,NLSBP	GO:0008033;GO:0050660;GO:0016491	tRNA processing;FAD binding;oxidoreductase activity	RTT	0.824624
ENSANGT00000016851	AGAP010647-RA	UNKNOWN	ENSANGT00000016851			U	0.800091
ENSANGT00000016880	AGAP001394-RA	SYNAPTOSOMAL ASSOCIATED SNAP	SYNAPTOSOMAL ASSOCIATED SNAP	GO:0019717;GO:0007269;GO:0005886;GO:0016192;GO:0005486;GO:0016081	synaptosome;neurotransmitter secretion;plasma membrane;vesicle-mediated transport;t-SNARE activity;synaptic vesicle docking during exocytosis	TRP	-0.834372
ENSANGT00000016907	AGAP002851-RA	AgMDL6	E1DerP2DerF2			I	1.20132
ENSANGT00000016919	AGAP002840-RA	UNKNOWN	ENSANGT00000016919	GO:0005515	protein binding	U	0.839222
ENSANGT00000016922	AGAP002804-RA	AgMDL4	E1DerP2DerF2			I	2.59251
ENSANGT00000016941	AGAP004418-RA	UNKNOWN	WD40			U	1.02107
ENSANGT00000017005		UNKNOWN	ENSANGT00000017005	GO:0005515	protein binding	U	1.26992
ENSANGT00000017070	AGAP006125-RA	DENSITY REGULATED	DENSITY REGULATED	GO:0003743;GO:0006413;GO:0005515	translation initiation factor activity;translational initiation;protein binding	D	0.90491
ENSANGT00000017078	AGAP004444-RA	UNKNOWN	ENSANGT00000017078			U	0.868642
ENSANGT00000017084		UNKNOWN	ENSANGT00000017084			U	-1.12472
ENSANGT00000017094	AGAP012098-RA	UNKNOWN	IPK	GO:0008440	inositol trisphosphate 3-kinase activity	D	1.03764
ENSANGT00000017112	AGAP006120-RA	SERINE PROTEASE	SERINE PROTEASE	GO:0004252;GO:0006508	serine-type endopeptidase activity;proteolysis	PROT	0.995472
ENSANGT00000017117	AGAP006124-RA	AMBIGUOUS	UnkMet10,SAMbind	GO:0008757	S-adenosylmethionine-dependent methyltransferase activity	D	0.855531
ENSANGT00000017136	AGAP010330-RA	UNKNOWN	ENSANGT00000017136			U	1.40935
ENSANGT00000017171		UNKNOWN	ENSANGT00000017171			U	0.846874
ENSANGT00000017209	AGAP008991-RA	CDK ACTIVATING KINASE ASSEMBLY FACTOR MAT1 RING FINGER MAT1 MENAGE A TROIS CDK7/CYCLIN H ASSEMBLY FACTOR	CDK ACTIVATING KINASE ASSEMBLY FACTOR MAT1 RING FINGER MAT1 MENAGE A TROIS CDK7/CYCLIN H ASSEMBLY FACTOR	GO:0005515;GO:0046872;GO:0005634;GO:0007049;GO:0008270	protein binding;metal ion binding;nucleus;cell cycle;zinc ion binding	REDOX/STRESS/MIT	0.95142
ENSANGT00000017238	AGAP010629-RA	UNKNOWN	ENSANGT00000017238			U	-1.09793
ENSANGT00000017270		COPIA GAG INT POL [CONTAINS: COPIA VLP PROTEIN; COPIA PROTEASE EC3.4.23.- ]	COPIA GAG INT POL [CONTAINS: COPIA VLP PROTEIN, COPIA PROTEASE EC3.4.23.- ]			D	-1.53055
ENSANGT00000017307	AGAP000547-RA	AMBIGUOUS	ZnfC2H2,ZnfFYVE	GO:0046872;GO:0003676;GO:0005634;GO:0008270;GO:0005515	metal ion binding;nucleic acid binding;nucleus;zinc ion binding;protein binding	D	1.25104
ENSANGT00000017351	AGAP000559-RA	UNKNOWN	ENSANGT00000017351			U	1.16378
ENSANGT00000017374	AGAP005853-RA	CONSERVED OLIGOMERIC GOLGI COMPLEX SUBUNIT 5	CONSERVED OLIGOMERIC GOLGI COMPLEX SUBUNIT 5	GO:0005515;GO:0000916;GO:0016044;GO:0007110;GO:0007111;GO:0043147	protein binding;cytokinesis, contractile ring contraction;membrane organization and biogenesis;cytokinesis after meiosis I;cytokinesis after meiosis II;meiotic spindle stabilization	D	0.853652
ENSANGT00000017380	AGAP005833-RA	ESTERASE PRECURSOR EC3.1.1.1 CARBOXYLIC ESTER HYDROLASE	ESTERASE PRECURSOR EC3.1.1.1 CARBOXYLIC ESTER HYDROLASE			REDOX/STRESS/MIT	1.26783
ENSANGT00000017404	AGAP000038-RA	GAMMA AMINOBUTYRIC ACID RECEPTOR SUBUNIT PRECURSOR GABA A RECEPTOR	GAMMA AMINOBUTYRIC ACID RECEPTOR SUBUNIT PRECURSOR GABA A RECEPTOR	GO:0045211;GO:0005230;GO:0004890;GO:0030594;GO:0006811;GO:0005216;GO:0016021;GO:0016020;GO:0006810;GO:0005886	postsynaptic membrane;extracellular ligand-gated ion channel activity;GABA-A receptor activity;neurotransmitter receptor activity;ion transport;ion channel activity;integral to membrane;membrane;transport;plasma membrane	TRP	-0.912584
ENSANGT00000017407	AGAP001564-RA	AMBIGUOUS	ENSANGT00000017407	GO:0016779;GO:0003676;GO:0016853;GO:0005515;GO:0007062;GO:0019984	nucleotidyltransferase activity;nucleic acid binding;isomerase activity;protein binding;sister chromatid cohesion;sigma DNA polymerase activity	M	-1.07903
ENSANGT00000017414	AGAP010698-RA	UNKNOWN	WD40			U	0.856268
ENSANGT00000017419	AGAP000761-RA	GLUTATHIONE S TRANSFERASE EC2.5.1.18 GST CLASS THETA	GLUTATHIONE S TRANSFERASE EC2.5.1.18 GST CLASS THETA	GO:0016740	transferase activity	REDOX/STRESS/MIT	0.817935
ENSANGT00000017557	AGAP004741-RA	SERINE PROTEASE	SERINE PROTEASE	GO:0004252;GO:0006508;GO:0042708	serine-type endopeptidase activity;proteolysis;elastase activity	PROT	0.80506
ENSANGT00000017621	AGAP000786-RA	UNKNOWN	ENSANGT00000017621	GO:0007476;GO:0000902	wing morphogenesis;cellular morphogenesis	TRP	0.876618
ENSANGT00000017629	AGAP004435-RA	MUS MUSCULUS CDNA PRODUCT:HYPOTHETICAL ESTERASE/LIPASE/THIOESTERASE FAMILY ACTIVE SITE CONTAINING PROTEIN	MUS MUSCULUS CDNA PRODUCT:HYPOTHETICAL ESTERASE/LIPASE/THIOESTERASE FAMILY ACTIVE SITE CONTAINING PROTEIN	GO:0003824;GO:0016787	catalytic activity;hydrolase activity	D	0.928289
ENSANGT00000017713	AGAP006187-RA	G12 PRECURSOR ANG12	G12 PRECURSOR ANG12	GO:0005515	protein binding	D	1.66576
ENSANGT00000017731	AGAP002134-RA	UNKNOWN	ENSANGT00000017731			U	-2.63481
ENSANGT00000017803	AGAP000891-RA	UNKNOWN	GATase2,SyjaN	GO:0005515;GO:0046329;GO:0046664	protein binding;negative regulation of JNK cascade;dorsal closure, amnioserosa morphology change	TRP	-0.808375
ENSANGT00000017824		SOLUTE CARRIER FAMILY 2 FACILITATED GLUCOSE TRANSPORTER MEMBER GLUCOSE TRANSPORTER TYPE	SOLUTE CARRIER FAMILY 2 FACILITATED GLUCOSE TRANSPORTER MEMBER GLUCOSE TRANSPORTER TYPE			TRP	-1.23065
ENSANGT00000017854	AGAP003865-RA	GAMMA TUBULIN COMPLEX COMPONENT 3 HOMOLOG GAMMA RING COMPLEX	GAMMA TUBULIN COMPLEX COMPONENT 3 HOMOLOG GAMMA RING COMPLEX	GO:0005815;GO:0000922;GO:0000226	microtubule organizing center;spindle pole;microtubule cytoskeleton organization and biogenesis	CS	1.90189
ENSANGT00000017886	AGAP003852-RA	UNKNOWN	ENSANGT00000017886	GO:0005515	protein binding	U	-1.05096
ENSANGT00000017920	AGAP003879-RA	UNKNOWN	ENSANGT00000017920	GO:0016021;GO:0016469;GO:0046933;GO:0046961;GO:0015986;GO:0005515	integral to membrane;proton-transporting two-sector ATPase complex;hydrogen-transporting ATP synthase activity, rotational mechanism;hydrogen-transporting ATPase activity, rotational mechanism;ATP synthesis coupled proton transport;protein binding	TRP	1.29665
ENSANGT00000017961		UNKNOWN	ATPGTPA			D	-1.0837
ENSANGT00000017993	AGAP011656-RA	MAKORIN	MAKORIN			D	1.23279
ENSANGT00000018078	AGAP009438-RA	UNKNOWN	DUF663	GO:0005515	protein binding	RTT	1.12448
ENSANGT00000018118	AGAP010818-RA	TEP11	TEP11	GO:0004866	endopeptidase inhibitor activity	I	1.19484
ENSANGT00000018197		UNKNOWN	ENSANGT00000018197			U	-1.11153
ENSANGT00000018209	AGAP003015-RA	ARGININOSUCCINATE SYNTHASE EC6.3.4.5 CITRULLINE ASPARTATE LIGASE	ARGININOSUCCINATE SYNTHASE EC6.3.4.5 CITRULLINE ASPARTATE LIGASE	GO:0000166;GO:0004055;GO:0006526;GO:0016874;GO:0008652;GO:0005524;GO:0005515	nucleotide binding;argininosuccinate synthase activity;arginine biosynthesis;ligase activity;amino acid biosynthesis;ATP binding;protein binding	D	1.32693
ENSANGT00000018219	AGAP010850-RA	UNKNOWN	ENSANGT00000018219			U	0.861759
ENSANGT00000018231	AGAP008298-RA	THIOREDOXIN 4 THIOREDOXIN U5 SNRNP U5 15KD SPLICEOSOMAL U5 SNRNP SPECIFIC 15 KDA DIM1 HOMOLOG	THIOREDOXIN 4 THIOREDOXIN U5 SNRNP U5 15KD SPLICEOSOMAL U5 SNRNP SPECIFIC 15 KDA DIM1 HOMOLOG	GO:0005489;GO:0007067;GO:0005681;GO:0051301;GO:0000398;GO:0006118;GO:0005634;GO:0006397;GO:0007049;GO:0005515	electron transporter activity;mitosis;spliceosome complex;cell division;nuclear mRNA splicing, via spliceosome;electron transport;nucleus;mRNA processing;cell cycle;protein binding	REDOX/STRESS/MIT	-1.68526
ENSANGT00000018242	AGAP003016-RA	ARMET PRECURSOR	ARMET PRECURSOR	GO:0005515	protein binding	D	0.883267
ENSANGT00000018243	AGAP010881-RA	MONOCARBOXYLATE TRANSPORTER MCT	MONOCARBOXYLATE TRANSPORTER MCT			TRP	-0.886539
ENSANGT00000018263	AGAP008328-RA	UNKNOWN	ENSANGT00000018263			U	0.975316
ENSANGT00000018278	AGAP008318-RA	UNKNOWN	ENSANGT00000018278			U	1.14321
ENSANGT00000018336	AGAP008322-RA	UNKNOWN	ENSANGT00000018336	GO:0005515	protein binding	U	0.809362
ENSANGT00000018341	AGAP007381-RA	GOLGI	GOLGI	GO:0005515	protein binding	D	1.64028
ENSANGT00000018345	AGAP001933-RA	CASEIN KINASE I EC2.7.1.- CKI	CASEIN KINASE I EC2.7.1.- CKI	GO:0004672;GO:0006468;GO:0004674;GO:0005524;GO:0000785;GO:0007143;GO:0000070;GO:0007052;GO:0007130;GO:0016572;GO:0018107;GO:0035184	protein kinase activity;protein amino acid phosphorylation;protein serine/threonine kinase activity;ATP binding;chromatin;female meiosis;mitotic sister chromatid segregation;mitotic spindle organization and biogenesis;synaptonemal complex formation;histon	D	0.946678
ENSANGT00000018354	AGAP008290-RA	TRY6	TRY6ANOGA	GO:0004295;GO:0007586;GO:0008233;GO:0004252;GO:0006508;GO:0016787	trypsin activity;digestion;peptidase activity;serine-type endopeptidase activity;proteolysis;hydrolase activity	DIG	1.08342
ENSANGT00000018439	AGAP007386-RA	LYSC7	LYSOZYME C EC3.2.1.17 1 4 BETA N ACETYLMURAMIDASE C	GO:0003796;GO:0016998;GO:0005576	lysozyme activity;cell wall catabolism;extracellular region	I	0.827304
ENSANGT00000018472	AGAP010733-RA	VASCULAR NON INFLAMMATORY MOLECULE VANIN	VASCULAR NON INFLAMMATORY MOLECULE VANIN	GO:0006807;GO:0016810	nitrogen compound metabolism;hydrolase activity, acting on carbon-nitrogen (but not peptide) bonds	D	1.49507
ENSANGT00000018572	AGAP005774-RA	CYTOCHROME P450 MITOCHONDRIAL PRECURSOR	CYTOCHROME P450 MITOCHONDRIAL PRECURSOR	GO:0020037;GO:0005506;GO:0046872;GO:0004497;GO:0006118;GO:0016491	heme binding;iron ion binding;metal ion binding;monooxygenase activity;electron transport;oxidoreductase activity	REDOX/STRESS/MIT	0.911328
ENSANGT00000018598	AGAP000973-RA	AMBIGUOUS	Ceramidasealk			M	1.2162
ENSANGT00000018608	AGAP010049-RA	PRECURSOR	Aspartic acid and asparagine hydroxyl, EGF DOMAINS			D	1.26501
ENSANGT00000018630		IRREGULAR CHIASM C ROUGHEST PRECURSOR IRREC	IRREGULAR CHIASM C ROUGHEST PRECURSOR IRREC			D	-0.915902
ENSANGT00000018635		POLY A POLYMERASE EC2.7.7.19 PAP POLYNUCLEOTIDE ADENYLYLTRANSFERASE	POLY A POLYMERASE EC2.7.7.19 PAP POLYNUCLEOTIDE ADENYLYLTRANSFERASE	GO:0016779;GO:0003676;GO:0004652;GO:0006350;GO:0005515	nucleotidyltransferase activity;nucleic acid binding;polynucleotide adenylyltransferase activity;transcription;protein binding	RTT	1.31069
ENSANGT00000018693		UNKNOWN	ENSANGT00000018693			U	0.833218
ENSANGT00000018734	AGAP002913-RA	PRECURSOR	PRECURSOR	GO:0005515	protein binding	D	0.805945
ENSANGT00000018738	AGAP000971-RA	PROLYL 4 HYDROXYLASE ALPHA 1 SUBUNIT PRECURSOR EC1.14.11.2 4 PH ALPHA 1 PROCOLLAGEN PROLINE 2 OXOGLUTARATE 4 DIOXYGENASE ALPHA 1 SUBUNIT	PROLYL 4 HYDROXYLASE ALPHA 1 SUBUNIT PRECURSOR EC1.14.11.2 4 PH ALPHA 1 PROCOLLAGEN PROLINE 2 OXOGLUTARATE 4 DIOXYGENASE ALPHA 1 SUBUNIT	GO:0005506;GO:0046872;GO:0019538;GO:0005488;GO:0016706;GO:0005783;GO:0031418;GO:0016702;GO:0016491	iron ion binding;metal ion binding;protein metabolism;binding;oxidoreductase activity, acting on paired donors, with incorporation or reduction of molecular oxygen, 2-oxoglutarate as one donor, and incorporation of one atom each of oxygen into both donors	M	-0.817643
ENSANGT00000018809	AGAP012459-RA	UNKNOWN	Crystallinalpha,Hsp20	GO:0005554	molecular function unknown	D	0.905512
ENSANGT00000018818	AGAP007163-RA	3' 5' CYCLIC PHOSPHODIESTERASE EC3.1.4.17	3' 5' CYCLIC PHOSPHODIESTERASE EC3.1.4.17	GO:0003824;GO:0004114;GO:0007165;GO:0007498	catalytic activity;3',5'-cyclic-nucleotide phosphodiesterase activity;signal transduction;mesoderm development	M	-0.806853
ENSANGT00000018845	AGAP003810-RA	UNKNOWN	ENSANGT00000018845	GO:0005923;GO:0005198	tight junction;structural molecule activity	U	-1.14277
ENSANGT00000018876	AGAP003845-RA	AMBIGUOUS	Bromodomain	GO:0005515	protein binding	D	0.889826
ENSANGT00000019012	AGAP002038-RA	130 KDA LEUCINE RICH LRP 130 GP130 LEUCINE RICH PPR MOTIF CONTAINING	130 KDA LEUCINE RICH LRP 130 GP130 LEUCINE RICH PPR MOTIF CONTAINING	GO:0005515	protein binding	D	1.07906
ENSANGT00000019019	AGAP010849-RA	UNKNOWN	ENSANGT00000019019			U	-0.971539
ENSANGT00000019037	AGAP000633-RA	TESTIS SPECIFIC PBS13	TESTIS SPECIFIC PBS13			D	0.933477
ENSANGT00000019039	AGAP000662-RA	FORKHEAD BOX FACTOR	FORKHEAD BOX FACTOR	GO:0043565;GO:0005634;GO:0003700;GO:0006355	sequence-specific DNA binding;nucleus;transcription factor activity;regulation of transcription, DNA-dependent	D	1.83394
ENSANGT00000019043	AGAP000663-RA	AMBIGUOUS	MgtEintegrmembr	GO:0006812;GO:0008324	cation transport;cation transporter activity	TRP	0.874926
ENSANGT00000019056	AGAP007490-RA	UNKNOWN	ENSANGT00000019056			U	-0.819949
ENSANGT00000019072	AGAP000641-RA	ODORANT BINDING	ODORANT BINDING	GO:0005549;GO:0006810	odorant binding;transport	CSR	-0.981455
ENSANGT00000019154	AGAP000611-RA	UNKNOWN	ENSANGT00000019154			U	1.20362
ENSANGT00000019171	AGAP007460-RB	ACYL COA BINDING ACBP DIAZEPAM BINDING INHIBITOR DBI ENDOZEPINE EP	ACYL COA BINDING ACBP DIAZEPAM BINDING INHIBITOR DBI ENDOZEPINE EP	GO:0000062	acyl-CoA binding	D	1.05303
ENSANGT00000019194	AGAP011633-RA	UNKNOWN	Adhznfamily	GO:0016491;GO:0008270	oxidoreductase activity;zinc ion binding	D	-0.854013
ENSANGT00000019243	AGAP011651-RA	UNKNOWN	ENSANGT00000019243			U	0.878106
ENSANGT00000019258		UNKNOWN	ENSANGT00000019258			U	-1.03806
ENSANGT00000019276	AGAP010060-RA	UNKNOWN	ENSANGT00000019276			RTT	-0.896857
ENSANGT00000019338	AGAP002142-RA	AMBIGUOUS	Tyrpkinase,Protkinase	GO:0005488;GO:0004672;GO:0006468;GO:0005524	binding;protein kinase activity;protein amino acid phosphorylation;ATP binding	D	-0.849871
ENSANGT00000019347	AGAP008449-RA	UNKNOWN	ENSANGT00000019347			U	-1.67538
ENSANGT00000019442	AGAP002170-RA	NADH UBIQUINONE OXIDOREDUCTASE 24 KDA SUBUNIT MITOCHONDRIAL PRECURSOR EC1.6.5.3 EC1.6.99.- 3	NADH UBIQUINONE OXIDOREDUCTASE 24 KDA SUBUNIT MITOCHONDRIAL PRECURSOR EC1.6.5.3 EC1.6.99.- 3	GO:0008137;GO:0006120;GO:0005515	NADH dehydrogenase (ubiquinone) activity;mitochondrial electron transport, NADH to ubiquinone;protein binding	REDOX/STRESS/MIT	1.33371
ENSANGT00000019477	AGAP007203-RA AGAP007207-RA	PRECURSOR	ATP/GTP-binding site motif A, CADHERIN			D	-1.95713
ENSANGT00000019532	AGAP005303-RA	SERINE PROTEASE GD PRECURSOR EC3.4.21.- GASTRULATION DEFECTIVE	SERINE PROTEASE GD PRECURSOR EC3.4.21.- GASTRULATION DEFECTIVE	GO:0004252;GO:0006508	serine-type endopeptidase activity;proteolysis	PROT	-0.857775
ENSANGT00000019579	AGAP008353-RA	AMBIGUOUS	CytChemebind	GO:0005515;GO:0042147;GO:0007291;GO:0007286;GO:0005554	protein binding;retrograde transport, endosome to Golgi;sperm individualization;spermatid development;molecular function unknown	D	0.904376
ENSANGT00000019618	AGAP005306-RA	CALCIUM/CALMODULIN DEPENDENT KINASE TYPE II CHAIN EC2.7.1.123 CAM KINASE II CHAIN	CALCIUM/CALMODULIN DEPENDENT KINASE TYPE II CHAIN EC2.7.1.123 CAM KINASE II CHAIN	GO:0000166;GO:0016301;GO:0004672;GO:0006468;GO:0004674;GO:0016740;GO:0005524;GO:0007611;GO:0004685;GO:0007268;GO:0007619;GO:0005516;GO:0007528;GO:0051489	nucleotide binding;kinase activity;protein kinase activity;protein amino acid phosphorylation;protein serine/threonine kinase activity;transferase activity;ATP binding;learning and/or memory;calcium- and calmodulin-dependent protein kinase activity;synapt	D	0.972251
ENSANGT00000019624	AGAP008385-RA	UNKNOWN	ENSANGT00000019624			U	0.924831
ENSANGT00000019630	AGAP005300-RB AGAP005300-RA	UNKNOWN	ENSANGT00000019630			U	0.82756
ENSANGT00000019660	AGAP008358-RA	CYTOCHROME P450	CYTOCHROME P450	GO:0020037;GO:0005506;GO:0046872;GO:0004497;GO:0016491;GO:0006118	heme binding;iron ion binding;metal ion binding;monooxygenase activity;oxidoreductase activity;electron transport	REDOX/STRESS/MIT	1.13787
ENSANGT00000019712	AGAP008384-RA	AMBIGUOUS	ENSANGT00000019712	GO:0005515;GO:0016324;GO:0007456;GO:0005912	protein binding;apical plasma membrane;eye development (sensu Endopterygota);adherens junction	D	1.13267
ENSANGT00000019782	AGAP011054-RA	TPX2	THIOREDOXIN PEROXIDASE THIOREDOXIN DEPENDENT PEROXIDE REDUCTASE	GO:0016209;GO:0016491;GO:0004601;GO:0005515;GO:0005829;GO:0045454;GO:0008379	antioxidant activity;oxidoreductase activity;peroxidase activity;protein binding;cytosol;cell redox homeostasis;thioredoxin peroxidase activity	I	0.85253
ENSANGT00000019799	AGAP011554-RA	MUSCLEBLIND	MUSCLEBLIND			D	-0.938944
ENSANGT00000019815		UNKNOWN	ENSANGT00000019815			U	0.829971
ENSANGT00000019868	AGAP002086-RA	UNKNOWN	OTU			U	0.826715
ENSANGT00000019878	AGAP000126-RA	CENTAURIN DELTA 2 CNT D2	CENTAURIN DELTA 2 CNT D2			D	0.954112
ENSANGT00000019955		UNKNOWN	ENSANGT00000019955			U	-0.937218
ENSANGT00000020041	AGAP012333-RA	RING FINGER 25 EC6.3.2.-	RING FINGER 25 EC6.3.2.-	GO:0005515;GO:0008270	protein binding;zinc ion binding	D	1.62292
ENSANGT00000020081	AGAP009532-RA	AMBIGUOUS	SAMbind	GO:0008757;GO:0005515	S-adenosylmethionine-dependent methyltransferase activity;protein binding	D	1.21957
ENSANGT00000020142	AGAP008535-RA	DEDICATOR OF CYTOKINESIS	DEDICATOR OF CYTOKINESIS			D	1.2484
ENSANGT00000020155	AGAP011779-RA	UNKNOWN	ZnfRanGDP			D	-0.926057
ENSANGT00000020201	AGAP011824-RA	TPX4	PEROXIREDOXIN 6 EC1.11.1.- ANTIOXIDANT 2 1 CYS PEROXIREDOXIN 1 CYS PRX ACIDIC CALCIUM INDEPENDENT PHOSPHOLIPASE A2 EC3.1.-.- 1 AIPLA2 NON SELENIUM GLUTATHIONE PEROXIDASE EC1.11.1.7 NSGPX	GO:0004601	peroxidase activity	I	1.43605
ENSANGT00000020206	AGAP006770-RA	JUMONJI DOMAIN CONTAINING	JUMONJI DOMAIN CONTAINING			RTT	0.832533
ENSANGT00000020224	AGAP011805-RA	ORNITHINE DECARBOXYLASE EC4.1.1.17 ODC	ORNITHINE DECARBOXYLASE EC4.1.1.17 ODC	GO:0003824;GO:0006596	catalytic activity;polyamine biosynthesis	M	0.967472
ENSANGT00000020287	AGAP001309-RA	UNKNOWN	NLSBP	GO:0005515	protein binding	U	1.2276
ENSANGT00000020294		AMBIGUOUS	ENSANGT00000020294	GO:0005515;GO:0050875	protein binding;cellular physiological process	D	0.928167
ENSANGT00000020295	AGAP003659-RA	UNKNOWN	ENSANGT00000020295			U	-1.01077
ENSANGT00000020341	AGAP001324-RA	UNKNOWN	ENSANGT00000020341	GO:0005515	protein binding	U	0.86172
ENSANGT00000020373	AGAP006066-RA	UNKNOWN	ENSANGT00000020373			U	0.921557
ENSANGT00000020381		GERANYLGERANYL TRANSFERASE TYPE II BETA SUBUNIT EC2.5.1.60 RAB GERANYLGERANYLTRANSFERASE BETA SUBUNIT RAB GERANYL GERANYLTRANSFERASE BETA SUBUNIT RAB GG TRANSFERASE BETA RAB GGTASE BETA	GERANYLGERANYL TRANSFERASE TYPE II BETA SUBUNIT EC2.5.1.60 RAB GERANYLGERANYLTRANSFERASE BETA SUBUNIT RAB GERANYL GERANYLTRANSFERASE BETA SUBUNIT RAB GG TRANSFERASE BETA RAB GGTASE BETA	GO:0003824;GO:0005515	catalytic activity;protein binding	D	0.802041
ENSANGT00000020404	AGAP006417-RA	AMBIGUOUS	ENSANGT00000020404	GO:0005576	extracellular region	M	3.19178
ENSANGT00000020446	AGAP003086-RA	UNKNOWN	ENSANGT00000020446			U	-1.42461
ENSANGT00000020501		UNKNOWN	ENSANGT00000020501			U	-1.22256
ENSANGT00000020507	AGAP011363-RA	RAS RELATED RAB	RAS RELATED RAB	GO:0000166;GO:0005525;GO:0016020;GO:0015031;GO:0007264;GO:0001745	nucleotide binding;GTP binding;membrane;protein transport;small GTPase mediated signal transduction;compound eye morphogenesis (sensu Endopterygota)	D	-0.813315
ENSANGT00000020532	AGAP011374-RA	ADAPTOR RELATED COMPLEX 1 MU SUBUNIT MU ADAPTIN ADAPTOR COMPLEX AP 1 MU SUBUNIT GOLGI ADAPTOR HA1/AP1 ADAPTIN MU SUBUNIT CLATHRIN ASSEMBLY ASSEMBLY COMPLEX 1 MEDIUM CHAIN AP MU CHAIN FAMILY MEMBER	ADAPTOR RELATED COMPLEX 1 MU SUBUNIT MU ADAPTIN ADAPTOR COMPLEX AP 1 MU SUBUNIT GOLGI ADAPTOR HA1/AP1 ADAPTIN MU SUBUNIT CLATHRIN ASSEMBLY ASSEMBLY COMPLEX 1 MEDIUM CHAIN AP MU CHAIN FAMILY MEMBER	GO:0030125;GO:0006810;GO:0006886;GO:0007269;GO:0006901;GO:0008021;GO:0016183;GO:0030135	clathrin vesicle coat;transport;intracellular protein transport;neurotransmitter secretion;vesicle coating;synaptic vesicle;synaptic vesicle coating;coated vesicle	TRP	1.12621
ENSANGT00000020539		ACTIN	ACTIN			CS	0.990738
ENSANGT00000020544	AGAP006215-RA	PROBABLE G COUPLED RECEPTOR MTH PRECURSOR METHUSELAH	PROBABLE G COUPLED RECEPTOR MTH PRECURSOR METHUSELAH	GO:0016020;GO:0004930	membrane;G-protein coupled receptor activity	D	1.08284
ENSANGT00000020556		CHLORIDE INTRACELLULAR CHANNEL	CHLORIDE INTRACELLULAR CHANNEL			TRP	-1.0412
ENSANGT00000020624		CARBOXYPEPTIDASE	CARBOXYPEPTIDASE			PROT	1.01757
ENSANGT00000020715	AGAP004690-RA	CUTICLE LM LM ACP	CUTICLE LM LM ACP			CS	1.318
ENSANGT00000020725	AGAP007693-RA	SRPN7	INHIBITOR	GO:0004867	serine-type endopeptidase inhibitor activity	I	1.12264
ENSANGT00000020778	AGAP000462-RA	PEPTIDYL PROLYL CIS TRANS ISOMERASE EC5.2.1.8 PPIASE ROTAMASE CYCLOPHILIN	PEPTIDYL PROLYL CIS TRANS ISOMERASE EC5.2.1.8 PPIASE ROTAMASE CYCLOPHILIN	GO:0006457;GO:0016853;GO:0003755;GO:0035071;GO:0048102	protein folding;isomerase activity;peptidyl-prolyl cis-trans isomerase activity;salivary gland cell autophagic cell death;autophagic cell death	D	1.31814
ENSANGT00000020900	AGAP005311-RA	HOMEOBOX	HOMEOBOX			RTT	0.889473
ENSANGT00000020909	AGAP005394-RA	MONOCARBOXYLATE TRANSPORTER MCT	MONOCARBOXYLATE TRANSPORTER MCT			TRP	1.09711
ENSANGT00000020924	AGAP009587-RA	DNA APURINIC OR APYRIMIDINIC SITE LYASE EC4.2.99.18 AP ENDONUCLEASE 1 APEX NUCLEASE APEN	DNA APURINIC OR APYRIMIDINIC SITE LYASE EC4.2.99.18 AP ENDONUCLEASE 1 APEX NUCLEASE APEN	GO:0004519;GO:0004518;GO:0006281	endonuclease activity;nuclease activity;DNA repair	RTT	0.910863
ENSANGT00000020938	AGAP005332-RC	CTLMA6	LectinC	GO:0005529;GO:0005515	sugar binding;protein binding	I	1.14681
ENSANGT00000020951	AGAP004591-RA	ACID PHOSPHATASE EC3.1.3.2	ACID PHOSPHATASE EC3.1.3.2	GO:0003993	acid phosphatase activity	M	1.13614
ENSANGT00000020955	AGAP005359-RA	F BOX/WD REPEAT F BOX AND WD	F BOX/WD REPEAT F BOX AND WD	GO:0005515;GO:0007088;GO:0030162;GO:0008054;GO:0019005;GO:0007096;GO:0042023;GO:0045926;GO:0030332	protein binding;regulation of mitosis;regulation of proteolysis;cyclin catabolism;SCF ubiquitin ligase complex;regulation of exit from mitosis;DNA endoreduplication;negative regulation of growth;cyclin binding	D	1.24745
ENSANGT00000020991		SALVADOR HOMOLOG 1.45 KDA WW DOMAIN	SALVADOR HOMOLOG 1.45 KDA WW DOMAIN			D	-0.877142
ENSANGT00000021001		COLLAGEN ALPHA CHAIN	COLLAGEN ALPHA CHAIN	GO:0005737;GO:0006817	cytoplasm;phosphate transport	TRP	0.8916
ENSANGT00000021011	AGAP006398-RA	UNKNOWN	ENSANGT00000021011			U	0.982101
ENSANGT00000021048	AGAP009609-RA	HOMOGENTISATE 1 2 DIOXYGENASE EC1.13.11.5 HOMOGENTISICASE HOMOGENTISATE OXYGENASE HOMOGENTISIC ACID OXIDASE	HOMOGENTISATE 1 2 DIOXYGENASE EC1.13.11.5 HOMOGENTISICASE HOMOGENTISATE OXYGENASE HOMOGENTISIC ACID OXIDASE	GO:0006559;GO:0004411;GO:0006570;GO:0042802	L-phenylalanine catabolism;homogentisate 1,2-dioxygenase activity;tyrosine metabolism;identical protein binding	M	-0.839136
ENSANGT00000021081	AGAP005381-RC	BETA HEXOSAMINIDASE BETA CHAIN PRECURSOR EC3.2.1.52 N ACETYL BETA GLUCOSAMINIDASE BETA N ACETYLHEXOSAMINIDASE HEXOSAMINIDASE B	BETA HEXOSAMINIDASE BETA CHAIN PRECURSOR EC3.2.1.52 N ACETYL BETA GLUCOSAMINIDASE BETA N ACETYLHEXOSAMINIDASE HEXOSAMINIDASE B	GO:0005975;GO:0004563	carbohydrate metabolism;beta-N-acetylhexosaminidase activity	D	0.860468
ENSANGT00000021082	AGAP002652-RA	AMBIGUOUS	Saccharopdh			D	1.35048
ENSANGT00000021085	AGAP002667-RA	TRANSLATIONALLY CONTROLLED TUMOR TCTP	TRANSLATIONALLY CONTROLLED TUMOR TCTP	GO:0005554;GO:0005737;GO:0005515	molecular function unknown;cytoplasm;protein binding	RTT	1.19693
ENSANGT00000021108	AGAP009572-RA	40S RIBOSOMAL S15A	40S RIBOSOMAL S15A	GO:0005622;GO:0003735;GO:0030529;GO:0006412;GO:0005840	intracellular;structural constituent of ribosome;ribonucleoprotein complex;protein biosynthesis;ribosome	RTT	-0.870067
ENSANGT00000021138	AGAP011910-RA	SERINE PROTEASE SNAKE PRECURSOR EC3.4.21.-	SERINE PROTEASE SNAKE PRECURSOR EC3.4.21.-	GO:0008233;GO:0004252;GO:0006508;GO:0016787	peptidase activity;serine-type endopeptidase activity;proteolysis;hydrolase activity	M	-0.874614
ENSANGT00000021169	AGAP005340-RA	UNKNOWN	ENSANGT00000021169			U	1.13293
ENSANGT00000021217		UNKNOWN	ENSANGT00000021217			U	0.907854
ENSANGT00000021243	AGAP010794-RA	AMBIGUOUS	Cationefflux	GO:0016020;GO:0006812;GO:0008324	membrane;cation transport;cation transporter activity	D	-0.855324
ENSANGT00000021272	AGAP006197-RA	UNKNOWN	ENSANGT00000021272			U	1.12637
ENSANGT00000021326	AGAP000814-RA	UNKNOWN	PX,Run	GO:0005515;GO:0035091;GO:0007242	protein binding;phosphoinositide binding;intracellular signaling cascade	U	0.822244
ENSANGT00000021342	AGAP000790-RA	UNKNOWN	ENSANGT00000021342	GO:0005488;GO:0005515	binding;protein binding	U	1.08219
ENSANGT00000021365	AGAP004921-RA	CASPS5/11	CASPS5	GO:0008233;GO:0006508;GO:0008083;GO:0030693;GO:0016787;GO:0008234	peptidase activity;proteolysis;growth factor activity;caspase activity;hydrolase activity;cysteine-type peptidase activity	I	1.02265
ENSANGT00000021376	AGAP008918-RA	HSP70 INTERACTING	HSP70 INTERACTING	GO:0005488;GO:0016874;GO:0000151;GO:0004842;GO:0016567;GO:0005515	binding;ligase activity;ubiquitin ligase complex;ubiquitin-protein ligase activity;protein ubiquitination;protein binding	M	-0.868801
ENSANGT00000021453	AGAP007069-RA	UNKNOWN	ENSANGT00000021453			U	-1.01263
ENSANGT00000021462		UNKNOWN	ENSANGT00000021462			U	1.18908
ENSANGT00000021527	AGAP007647-RA	UNKNOWN	ENSANGT00000021527			U	-0.986385
ENSANGT00000021542	AGAP007665-RA	Hemolymph glycoprotein precursor 1	HEMOLYMPH PRECURSOR			I	1.14689
ENSANGT00000021571	AGAP004614-RA	DNA POLYMERASE EPSILON SUBUNIT B EC2.7.7.7 DNA POLYMERASE II SUBUNIT B	DNA POLYMERASE EPSILON SUBUNIT B EC2.7.7.7 DNA POLYMERASE II SUBUNIT B	GO:0005634;GO:0003677;GO:0003887;GO:0006260;GO:0005515	nucleus;DNA binding;DNA-directed DNA polymerase activity;DNA replication;protein binding	RTT	-0.950513
ENSANGT00000021575	AGAP004601-RA	MULTIDRUG RESISTANCE ASSOCIATED	MULTIDRUG RESISTANCE ASSOCIATED			TRP	0.832758
ENSANGT00000021650	AGAP006913-RA	CTL	ENSANGT00000021650			I	1.1794
ENSANGT00000021674	AGAP006272-RA	ZINC FINGER	ZINC FINGER	GO:0003676;GO:0005634;GO:0008270	nucleic acid binding;nucleus;zinc ion binding	D	1.04654
ENSANGT00000021685	AGAP005645-RA	AMBIGUOUS	ENSANGT00000021685	GO:0008152;GO:0016491	metabolism;oxidoreductase activity	REDOX/STRESS/MIT	1.12615
ENSANGT00000021718	AGAP005055-RA	CRUSTACEAN HYPERGLYCEMIC HORMONES PRECURSOR [CONTAINS: CHH PRECURSOR RELATED PEPTIDE CPRP ; CRUSTACEAN HYPERGLYCEMIC HORMONE CHH ]	CRUSTACEAN HYPERGLYCEMIC HORMONES PRECURSOR [CONTAINS: CHH PRECURSOR RELATED PEPTIDE CPRP , CRUSTACEAN HYPERGLYCEMIC HORMONE CHH ]	GO:0005576;GO:0005184;GO:0005179;GO:0007218	extracellular region;neuropeptide hormone activity;hormone activity;neuropeptide signaling pathway	TRP	1.07365
ENSANGT00000021741	AGAP005653-RA	LARGE NEUTRAL AMINO ACIDS TRANSPORTER SMALL SUBUNIT L TYPE AMINO ACID TRANSPORTER	LARGE NEUTRAL AMINO ACIDS TRANSPORTER SMALL SUBUNIT L TYPE AMINO ACID TRANSPORTER	GO:0005279;GO:0006865;GO:0016021;GO:0016020;GO:0006810	amino acid-polyamine transporter activity;amino acid transport;integral to membrane;membrane;transport	TRP	0.888159
ENSANGT00000021768	AGAP005496-RA	UNKNOWN	LRR			D	1.49482
ENSANGT00000021804	AGAP002293-RA	CARNITINE DEFICIENCY ASSOCIATED EXPRESSED IN VENTRICLE 1 CDV 1	CARNITINE DEFICIENCY ASSOCIATED EXPRESSED IN VENTRICLE 1 CDV 1			D	1.06734
ENSANGT00000021816	AGAP008213-RA	CYTOCHROME P450	CYTOCHROME P450	GO:0020037;GO:0005506;GO:0046872;GO:0004497;GO:0016491;GO:0006118;GO:0005783;GO:0005792	heme binding;iron ion binding;metal ion binding;monooxygenase activity;oxidoreductase activity;electron transport;endoplasmic reticulum;microsome	REDOX/STRESS/MIT	1.57181
ENSANGT00000021820	AGAP008205-RA	CYTOCHROME P450	CYTOCHROME P450	GO:0020037;GO:0005506;GO:0046872;GO:0004497;GO:0005783;GO:0005792;GO:0016491;GO:0006118	heme binding;iron ion binding;metal ion binding;monooxygenase activity;endoplasmic reticulum;microsome;oxidoreductase activity;electron transport	REDOX/STRESS/MIT	1.24953
ENSANGT00000021837	AGAP005662-RA	ACYL COA DEHYDROGENASE CHAIN SPECIFIC MITOCHONDRIAL PRECURSOR	ACYL COA DEHYDROGENASE CHAIN SPECIFIC MITOCHONDRIAL PRECURSOR	GO:0003995;GO:0016491;GO:0006118;GO:0005515	acyl-CoA dehydrogenase activity;oxidoreductase activity;electron transport;protein binding	M	0.957397
ENSANGT00000021844	AGAP006953-RA	AMBIGUOUS	ENSANGT00000021844			REDOX/STRESS/MIT	-1.16701
ENSANGT00000021903	AGAP008179-RA	SCRBQ3	SCAVENGER RECEPTOR CLASS B MEMBER 1 SRB1 SR BI	GO:0016020;GO:0007155	membrane;cell adhesion	I	1.80493
ENSANGT00000021954	AGAP008937-RA	UNKNOWN	ENSANGT00000021954			U	0.861002
ENSANGT00000022007		UNKNOWN	ENSANGT00000022007			U	-1.26552
ENSANGT00000022016	AGAP011163-RA	UNKNOWN	ATPGTPA,WD40			D	-1.10784
ENSANGT00000022031	AGAP002761-RA	COA CARBOXYLASE BETA CHAIN MITOCHONDRIAL PRECURSOR BETA SUBUNIT COA:CARBON DIOXIDE LIGASE BETA SUBUNIT	COA CARBOXYLASE BETA CHAIN MITOCHONDRIAL PRECURSOR BETA SUBUNIT COA:CARBON DIOXIDE LIGASE BETA SUBUNIT	GO:0016874;GO:0008372;GO:0006550;GO:0006567;GO:0006574;GO:0007563;GO:0009062;GO:0009087	ligase activity;cellular component unknown;isoleucine catabolism;threonine catabolism;valine catabolism;regulation of eclosion;fatty acid catabolism;methionine catabolism	M	0.816973
ENSANGT00000022037	AGAP002470-RA	MITOCHONDRIAL 60S RIBOSOMAL L27 L27MT	MITOCHONDRIAL 60S RIBOSOMAL L27 L27MT	GO:0005622;GO:0003735;GO:0006412;GO:0005840;GO:0005515	intracellular;structural constituent of ribosome;protein biosynthesis;ribosome;protein binding	REDOX/STRESS/MIT	0.895577
ENSANGT00000022056	AGAP002757-RA	UNKNOWN	ENSANGT00000022056			U	0.953521
ENSANGT00000022058	AGAP001659-RA	Hemocyanin 1	HEMOCYANINE	GO:0005344;GO:0006810	oxygen transporter activity;transport	I	1.42225
ENSANGT00000022062	AGAP002508-RA	AMINOPEPTIDASE N EC3.4.11.2 MICROSOMAL AMINOPEPTIDASE	AMINOPEPTIDASE N EC3.4.11.2 MICROSOMAL AMINOPEPTIDASE	GO:0006508;GO:0004179	proteolysis;membrane alanyl aminopeptidase activity	PROT	1.13135
ENSANGT00000022068	AGAP002753-RA	UNKNOWN	ENSANGT00000022068			U	1.56015
ENSANGT00000022113	AGAP001064-RA	TRANSMEMBRANE TMP21 PRECURSOR 21 KDA TRANSMEMBRANE TRAFFICKING INTEGRAL MEMBRANE P23	TRANSMEMBRANE TMP21 PRECURSOR 21 KDA TRANSMEMBRANE TRAFFICKING INTEGRAL MEMBRANE P23			TRP	1.01925
ENSANGT00000022141	AGAP001638-RA	UNKNOWN	ENSANGT00000022141	GO:0005515	protein binding	U	1.09518
ENSANGT00000022145	AGAP001649-RA	GLUCOSYLCERAMIDASE PRECURSOR EC3.2.1.45 BETA GLUCOCEREBROSIDASE ACID BETA GLUCOSIDASE D GLUCOSYL N ACYLSPHINGOSINE GLUCOHYDROLASE	GLUCOSYLCERAMIDASE PRECURSOR EC3.2.1.45 BETA GLUCOCEREBROSIDASE ACID BETA GLUCOSIDASE D GLUCOSYL N ACYLSPHINGOSINE GLUCOHYDROLASE	GO:0005764;GO:0004348;GO:0007040;GO:0006665	lysosome;glucosylceramidase activity;lysosome organization and biogenesis;sphingolipid metabolism	M	0.813054
ENSANGT00000022231	AGAP007741-RA	RIBONUCLEASE HI LARGE SUBUNIT EC3.1.26.- RNASE HI LARGE SUBUNIT RNASE H 35	RIBONUCLEASE HI LARGE SUBUNIT EC3.1.26.- RNASE HI LARGE SUBUNIT RNASE H 35	GO:0004523;GO:0016070;GO:0003723	ribonuclease H activity;RNA metabolism;RNA binding	RTT	0.948933
ENSANGT00000022241	AGAP009644-RA	DNA DIRECTED RNA POLYMERASE I 16 KDA POLYPEPTIDE EC2.7.7.6 RPA16	DNA DIRECTED RNA POLYMERASE I 16 KDA POLYPEPTIDE EC2.7.7.6 RPA16	GO:0046983;GO:0006350;GO:0003899;GO:0003677;GO:0005515	protein dimerization activity;transcription;DNA-directed RNA polymerase activity;DNA binding;protein binding	RTT	0.808616
ENSANGT00000022483	AGAP000163-RA	MICROSOMAL GLUTATHIONE S TRANSFERASE 1 EC2.5.1.18 MICROSOMAL GST 1 MICROSOMAL GST I	MICROSOMAL GLUTATHIONE S TRANSFERASE 1 EC2.5.1.18 MICROSOMAL GST 1 MICROSOMAL GST I	GO:0016740	transferase activity	REDOX/STRESS/MIT	0.814381
ENSANGT00000022562	AGAP004662-RA	HOMEOBOX	HOMEOBOX	GO:0043565;GO:0045449;GO:0007275;GO:0006350;GO:0005634;GO:0003677;GO:0003700;GO:0006355	sequence-specific DNA binding;regulation of transcription;development;transcription;nucleus;DNA binding;transcription factor activity;regulation of transcription, DNA-dependent	RTT	1.25052
ENSANGT00000022707	AGAP005140-RA	UNKNOWN	ENSANGT00000022707			U	-0.830743
ENSANGT00000022746		CYTOCHROME P450	CYTOCHROME P450			REDOX/STRESS/MIT	1.53134
ENSANGT00000022894	AGAP004247-RA	GPXH1	PHOSPHOLIPID HYDROPEROXIDE GLUTATHIONE PEROXIDASE EC1.11.1.12 GPX 4	GO:0004602;GO:0006979;GO:0016491;GO:0004601	glutathione peroxidase activity;response to oxidative stress;oxidoreductase activity;peroxidase activity	I	1.15967
ENSANGT00000022910		UNKNOWN	ENSANGT00000022910			U	-2.27852
ENSANGT00000022959		POTASSIUM CHANNEL	POTASSIUM CHANNEL	GO:0006813;GO:0005267;GO:0016020;GO:0015269	potassium ion transport;potassium channel activity;membrane;calcium-activated potassium channel activity	TRP	0.870712
ENSANGT00000023073	AGAP006211-RA	UNKNOWN	ENSANGT00000023073			U	1.34701
ENSANGT00000023078	AGAP000650-RA	UNKNOWN	ENSANGT00000023078			U	0.82856
ENSANGT00000023234	AGAP010399-RA	DIMETHYLANILINE MONOOXYGENASE [N OXIDE FORMING] EC1.14.13.8 FLAVIN CONTAINING MONOOXYGENASE FMO DIMETHYLANILINE OXIDASE	DIMETHYLANILINE MONOOXYGENASE [N OXIDE FORMING] EC1.14.13.8 FLAVIN CONTAINING MONOOXYGENASE FMO DIMETHYLANILINE OXIDASE	GO:0004497;GO:0016491;GO:0006118;GO:0015036	monooxygenase activity;oxidoreductase activity;electron transport;disulfide oxidoreductase activity	TRP	0.800433
ENSANGT00000023252	AGAP004766-RA	SH3 CONTAINING GRB2 SH3 DOMAIN	SH3 CONTAINING GRB2 SH3 DOMAIN	GO:0005515;GO:0005737;GO:0007269;GO:0048488;GO:0050803;GO:0042171	protein binding;cytoplasm;neurotransmitter secretion;synaptic vesicle endocytosis;regulation of synapse structure and function;lysophosphatidic acid acyltransferase activity	TRP	1.29267
ENSANGT00000023286	AGAP005943-RB	UNKNOWN	SAM			D	-1.01908
ENSANGT00000023362		UNKNOWN	ENSANGT00000023362			U	1.61415
ENSANGT00000023383	AGAP008018-RA	CYTOCHROME P450 MITOCHONDRIAL PRECURSOR	CYTOCHROME P450 MITOCHONDRIAL PRECURSOR	GO:0020037;GO:0005506;GO:0046872;GO:0004497;GO:0016491;GO:0006118	heme binding;iron ion binding;metal ion binding;monooxygenase activity;oxidoreductase activity;electron transport	REDOX/STRESS/MIT	0.999079
ENSANGT00000023421	AGAP009706-RA	AMBIGUOUS	ENSANGT00000023421	GO:0004872;GO:0005549;GO:0004984;GO:0007608;GO:0016020	receptor activity;odorant binding;olfactory receptor activity;sensory perception of smell;membrane	CSR	-1.13501
ENSANGT00000023473		UNKNOWN	ENSANGT00000023473			U	1.24846
ENSANGT00000023597	AGAP007788-RA	RING FINGER 31	RING FINGER 31	GO:0005515;GO:0008270	protein binding;zinc ion binding	D	0.853402
ENSANGT00000023606	AGAP010085-RA	UNKNOWN	ENSANGT00000023606	GO:0005515	protein binding	U	0.8162
ENSANGT00000023642	AGAP006023-RA	MONOOXYGENASE	MONOOXYGENASE	GO:0005506;GO:0004497;GO:0004511;GO:0042423;GO:0008152;GO:0016597;GO:0009072;GO:0005515;GO:0008372;GO:0048066;GO:0007619;GO:0008344;GO:0006584	iron ion binding;monooxygenase activity;tyrosine 3-monooxygenase activity;catecholamine biosynthesis;metabolism;amino acid binding;aromatic amino acid family metabolism;protein binding;cellular component unknown;pigmentation during development;courtship b	M	0.868422
ENSANGT00000023723	AGAP006707-RA	SERINE PROTEASE	SERINE PROTEASE	GO:0008233;GO:0004252;GO:0006508;GO:0016787	peptidase activity;serine-type endopeptidase activity;proteolysis;hydrolase activity	PROT	0.940088
ENSANGT00000023730		CELLULAR RETINALDEHYDE BINDING CRALBP	CELLULAR RETINALDEHYDE BINDING CRALBP			TRP	-1.31289
ENSANGT00000023747		UNKNOWN	ENSANGT00000023747			U	-1.20473
ENSANGT00000023761	AGAP012520-RA	REGULATOR OF CYTOKINESIS 1	REGULATOR OF CYTOKINESIS 1			D	1.15129
ENSANGT00000023787	AGAP000609-RA	SG1D SALIVARY	SG1D SALIVARY			D	1.22276
ENSANGT00000023878		UNKNOWN	ENSANGT00000023878			U	1.14181
ENSANGT00000024043		UNKNOWN	ENSANGT00000024043			U	0.857786
ENSANGT00000024146		S ADENOSYLMETHIONINE SYNTHETASE EC2.5.1.6 METHIONINE ADENOSYLTRANSFERASE ADOMET SYNTHETASE	S ADENOSYLMETHIONINE SYNTHETASE EC2.5.1.6 METHIONINE ADENOSYLTRANSFERASE ADOMET SYNTHETASE			D	1.02091
ENSANGT00000024248	AGAP010455-RA	HYDROXYACID OXIDASE EC1.1.3.15 S 2 HYDROXY ACID OXIDASE PEROXISOMAL LONG CHAIN ALPHA HYDROXY ACID OXIDASE LONG CHAIN L 2 HYDROXY ACID OXIDASE	HYDROXYACID OXIDASE EC1.1.3.15 S 2 HYDROXY ACID OXIDASE PEROXISOMAL LONG CHAIN ALPHA HYDROXY ACID OXIDASE LONG CHAIN L 2 HYDROXY ACID OXIDASE	GO:0010181;GO:0016491;GO:0006118	FMN binding;oxidoreductase activity;electron transport	REDOX/STRESS/MIT	0.950557
ENSANGT00000024272		REVERSE TRANSCRIPTASE	REVERSE TRANSCRIPTASE			RTT	0.82476
ENSANGT00000024431		UNKNOWN	ENSANGT00000024431			U	1.63079
ENSANGT00000024575	AGAP004205-RA	N SULPHOGLUCOSAMINE SULPHOHYDROLASE PRECURSOR EC3.10.1.1 SULFOGLUCOSAMINE SULFAMIDASE SULPHAMIDASE	N SULPHOGLUCOSAMINE SULPHOHYDROLASE PRECURSOR EC3.10.1.1 SULFOGLUCOSAMINE SULFAMIDASE SULPHAMIDASE	GO:0008484;GO:0008152	sulfuric ester hydrolase activity;metabolism	D	-0.840884
ENSANGT00000024700		UNKNOWN	ENSANGT00000024700			U	-0.920444
ENSANGT00000024748	AGAP005627-RB	KINASE	KINASE	GO:0016772;GO:0016301;GO:0016740	transferase activity, transferring phosphorus-containing groups;kinase activity;transferase activity	D	0.894489
ENSANGT00000024761		GTP BINDING RHO	GTP BINDING RHO			D	-0.866451
ENSANGT00000024832	AGAP011915-RA	UNKNOWN	ENSANGT00000024832			U	-0.896457
ENSANGT00000024883	AGAP001117-RD	UNKNOWN	ENSANGT00000024883			U	0.82364
ENSANGT00000024892	AGAP001117-RC	UNKNOWN	ENSANGT00000024892			U	-0.855653
ENSANGT00000024952		UNKNOWN	ENSANGT00000024952			U	0.891811
ENSANGT00000025004		UNKNOWN	ENSANGT00000025004			U	-1.50217
ENSANGT00000025048		UNKNOWN	ENSANGT00000025048			U	-0.960812
ENSANGT00000025114		ASSOCIATED MEMBRANE VAMP	ASSOCIATED MEMBRANE VAMP			U	-0.838191
ENSANGT00000025241	AGAP010635-RA	SERINE PROTEASE GD PRECURSOR EC3.4.21.- GASTRULATION DEFECTIVE	SERINE PROTEASE GD PRECURSOR EC3.4.21.- GASTRULATION DEFECTIVE	GO:0004252;GO:0006508	serine-type endopeptidase activity;proteolysis	PROT	-1.30601
ENSANGT00000025314	AGAP012782-RA	UNKNOWN	ENSANGT00000025314			U	-1.01984
ENSANGT00000025495		UNKNOWN	ENSANGT00000025495			U	1.0974
ENSANGT00000025566		UNKNOWN	ENSANGT00000025566			U	1.90508
ENSANGT00000025596		UNKNOWN	ENSANGT00000025596			U	0.963977
ENSANGT00000025600		UNKNOWN	ENSANGT00000025600			U	1.12159
ENSANGT00000025641	AGAP010068-RA	UNKNOWN	ENSANGT00000025641			U	1.01106
ENSANGT00000025655		ALKALINE PHOSPHATASE PRECURSOR EC3.1.3.1	ALKALINE PHOSPHATASE PRECURSOR EC3.1.3.1			D	1.67704
ENSANGT00000025686	AGAP011982-RA	UNKNOWN	ENSANGT00000025686			U	1.08389
ENSANGT00000025691		VOLTAGE DEPENDENT TYPE CALCIUM CHANNEL ALPHA SUBUNIT VOLTAGE GATED CALCIUM CHANNEL ALPHA SUBUNIT CALCIUM CHANNEL L TYPE ALPHA 1 POLYPEPTIDE	VOLTAGE DEPENDENT TYPE CALCIUM CHANNEL ALPHA SUBUNIT VOLTAGE GATED CALCIUM CHANNEL ALPHA SUBUNIT CALCIUM CHANNEL L TYPE ALPHA 1 POLYPEPTIDE			TRP	1.03027
ENSANGT00000025697		UNKNOWN	PGPMMABAI,PGPMMABAII			U	1.1268
ENSANGT00000025720		UNKNOWN	ENSANGT00000025720			U	1.13901
ENSANGT00000025768		UNKNOWN	ENSANGT00000025768			U	1.05372
ENSANGT00000025769	AGAP005617-RA	UNKNOWN	ENSANGT00000025769			U	1.08793
ENSANGT00000025820		UNKNOWN	ENSANGT00000025820			U	-0.902462
ENSANGT00000025826		UNKNOWN	ENSANGT00000025826			U	1.84052
ENSANGT00000025829	AGAP003075-RA	UNKNOWN	ENSANGT00000025829	GO:0005515	protein binding	U	1.11894
ENSANGT00000025833		UNKNOWN	ENSANGT00000025833			U	-1.20876
ENSANGT00000025860		MYOTUBULARIN	MYOTUBULARIN			D	1.25926
ENSANGT00000025867		PHOSPHOLIPID HYDROPEROXIDE GLUTATHIONE PEROXIDASE EC1.11.1.12 GPX 4	PHOSPHOLIPID HYDROPEROXIDE GLUTATHIONE PEROXIDASE EC1.11.1.12 GPX 4			D	0.951689
ENSANGT00000025910		UNKNOWN	ENSANGT00000025910			U	0.87943
ENSANGT00000025984	AGAP004176-RA	SERINE/THREONINE KINASE 4 PRECURSOR EC2.7.1.37	SERINE/THREONINE KINASE 4 PRECURSOR EC2.7.1.37	GO:0000166;GO:0016301;GO:0004672;GO:0006468;GO:0016891;GO:0004674;GO:0016740;GO:0006397;GO:0005524;GO:0005515	nucleotide binding;kinase activity;protein kinase activity;protein amino acid phosphorylation;endoribonuclease activity, producing 5'-phosphomonoesters;protein serine/threonine kinase activity;transferase activity;mRNA processing;ATP binding;protein bindi	TRP	1.30569
ENSANGT00000026083		UNKNOWN	ENSANGT00000026083			U	0.810181
ENSANGT00000026093	AGAP001534-RA	UNKNOWN	ENSANGT00000026093			U	1.29998
ENSANGT00000026117		UNKNOWN	ENSANGT00000026117			U	-0.871057
ENSANGT00000026126		UNKNOWN	ENSANGT00000026126			U	-0.947293
ENSANGT00000026140		UNKNOWN	ENSANGT00000026140			U	-0.849575
ENSANGT00000026273		WILLIAMS BEUREN SYNDROME CHROMOSOME REGION 14 MLX INTERACTOR	WILLIAMS BEUREN SYNDROME CHROMOSOME REGION 14 MLX INTERACTOR			D	1.14815
ENSANGT00000026344	AGAP009030-RA	CCR4 NOT TRANSCRIPTION COMPLEX SUBUNIT 3 CCR4 ASSOCIATED FACTOR 3	CCR4 NOT TRANSCRIPTION COMPLEX SUBUNIT 3 CCR4 ASSOCIATED FACTOR 3	GO:0030528;GO:0045449;GO:0005634	transcription regulator activity;regulation of transcription;nucleus	D	-0.822388
ENSANGT00000026357		UNKNOWN	ENSANGT00000026357			U	1.17611
ENSANGT00000026361		UNKNOWN	ENSANGT00000026361			U	0.938702
ENSANGT00000026398		UNKNOWN	ENSANGT00000026398			U	0.805421
ENSANGT00000026400		UNKNOWN	ENSANGT00000026400			U	0.902368
ENSANGT00000026410		TISSUE ALPHA L FUCOSIDASE PRECURSOR EC3.2.1.51 ALPHA L FUCOSIDASE I ALPHA L FUCOSIDE FUCOHYDROLASE	TISSUE ALPHA L FUCOSIDASE PRECURSOR EC3.2.1.51 ALPHA L FUCOSIDASE I ALPHA L FUCOSIDE FUCOHYDROLASE			D	1.1291
ENSANGT00000026453	AGAP011882-RA	POLYCOMB SUZ12 SUPPRESSOR OF ZESTE 12 HOMOLOG	POLYCOMB SUZ12 SUPPRESSOR OF ZESTE 12 HOMOLOG	GO:0005515;GO:0003677;GO:0016481;GO:0000790;GO:0016571;GO:0016458;GO:0035098;GO:0046976	protein binding;DNA binding;negative regulation of transcription;nuclear chromatin;histone methylation;gene silencing;ESC/E(Z) complex;histone lysine N-methyltransferase activity (H3-K27 specific)	D	-1.20464
ENSANGT00000026498		UNKNOWN	ENSANGT00000026498			U	-0.91151
ENSANGT00000026502	AGAP004625-RA	HEMATOPOIETIC LINEAGE CELL SPECIFIC HEMATOPOIETIC CELL SPECIFIC LYN SUBSTRATE 1 LCKBP1	HEMATOPOIETIC LINEAGE CELL SPECIFIC HEMATOPOIETIC CELL SPECIFIC LYN SUBSTRATE 1 LCKBP1	GO:0007298;GO:0008360;GO:0007301	border follicle cell migration (sensu Insecta);regulation of cell shape;ovarian ring canal formation	D	0.993615
ENSANGT00000026518		UNKNOWN	ENSANGT00000026518			U	0.917357
ENSANGT00000026572		SARCOPLASMIC CALCIUM BINDING I SCP I	SARCOPLASMIC CALCIUM BINDING I SCP I			D	-0.84153
ENSANGT00000026604		UNKNOWN	ENSANGT00000026604			U	1.34034
ENSANGT00000026617		UNKNOWN	ENSANGT00000026617			U	1.03232
ENSANGT00000026638		UNKNOWN	ENSANGT00000026638			U	1.45085
ENSANGT00000026644		UNKNOWN	ENSANGT00000026644			U	-1.04633
ENSANGT00000026650		UNKNOWN	ENSANGT00000026650			U	1.28377
ENSANGT00000026654		UNKNOWN	ENSANGT00000026654			U	0.816367
ENSANGT00000026667	AGAP010300-RA	UNKNOWN	ENSANGT00000026667	GO:0005515;GO:0006355;GO:0008270	protein binding;regulation of transcription, DNA-dependent;zinc ion binding	D	1.0024
ENSANGT00000026709	AGAP004469-RA	PHOSPHATIDYLINOSITOL TRANSFER ALPHA PTDINS TRANSFER ALPHA PTDINSTP PI TP ALPHA	PHOSPHATIDYLINOSITOL TRANSFER ALPHA PTDINS TRANSFER ALPHA PTDINSTP PI TP ALPHA	GO:0006810;GO:0005622	transport;intracellular	TRP	1.53948
ENSANGT00000026732		VOLTAGE DEPENDENT TYPE CALCIUM CHANNEL ALPHA SUBUNIT VOLTAGE GATED CALCIUM CHANNEL ALPHA SUBUNIT CALCIUM CHANNEL L TYPE ALPHA 1 POLYPEPTIDE	VOLTAGE DEPENDENT TYPE CALCIUM CHANNEL ALPHA SUBUNIT VOLTAGE GATED CALCIUM CHANNEL ALPHA SUBUNIT CALCIUM CHANNEL L TYPE ALPHA 1 POLYPEPTIDE			TRP	0.83537
ENSANGT00000026742	AGAP005277-RA	UNKNOWN	ENSANGT00000026742			U	1.17006
ENSANGT00000026875		UNKNOWN	ENSANGT00000026875			U	1.09229
ENSANGT00000026879		UNKNOWN	ENSANGT00000026879			U	0.803746
ENSANGT00000026923		UNKNOWN	ENSANGT00000026923			U	1.03702
ENSANGT00000026925	AGAP000986-RA	UNKNOWN	ENSANGT00000026925	GO:0005576;GO:0008061;GO:0006030	extracellular region;chitin binding;chitin metabolism	CS	0.812774
ENSANGT00000027015	AGAP011191-RA	UNKNOWN	ENSANGT00000027015			U	1.27404
ENSANGT00000027030		UNKNOWN	ENSANGT00000027030			U	-0.918507
ENSANGT00000027043		CTLMA7	ENSANGT00000027043			I	-0.804535
ENSANGT00000027106		CYTOCHROME P450	CYTOCHROME P450	GO:0020037;GO:0005506;GO:0046872;GO:0004497;GO:0016491;GO:0006118	heme binding;iron ion binding;metal ion binding;monooxygenase activity;oxidoreductase activity;electron transport	REDOX/STRESS/MIT	1.20109
ENSANGT00000027134		UNKNOWN	ENSANGT00000027134			U	1.17911
ENSANGT00000027153		COLLAGEN ALPHA CHAIN	COLLAGEN ALPHA CHAIN			CS	1.45861
ENSANGT00000027207	AGAP007989-RA	80 KDA MCM3 ASSOCIATED GANP	80 KDA MCM3 ASSOCIATED GANP	GO:0000166;GO:0003676	nucleotide binding;nucleic acid binding	D	0.956663
ENSANGT00000027228	AGAP011175-RA	UNKNOWN	ENSANGT00000027228			U	0.898215
ENSANGT00000027275		UNKNOWN	ENSANGT00000027275			U	-0.846153
ENSANGT00000027302		UNKNOWN	ENSANGT00000027302			U	-0.988808
ENSANGT00000027355	AGAP008752-RA	UNKNOWN	ENSANGT00000027355			U	-0.841172
ENSANGT00000027395	AGAP011369-RA	ACTIN	ACTIN	GO:0003779;GO:0005829;GO:0005576;GO:0005884	actin binding;cytosol;extracellular region;actin filament	CS	0.964866
ENSANGT00000027422		UNKNOWN	ENSANGT00000027422			U	1.01301
ENSANGT00000027481		ALKALINE PHOSPHATASE PRECURSOR EC3.1.3.1	ALKALINE PHOSPHATASE PRECURSOR EC3.1.3.1			D	1.13053
ENSANGT00000027486		MULTIFUNCTIONAL ADE2 [INCLUDES: PHOSPHORIBOSYLAMINOIMIDAZOLE SUCCINOCARBOXAMIDE SYNTHASE EC6.3.2.6 SAICAR SYNTHETASE ; PHOSPHORIBOSYLAMINOIMIDAZOLE CARBOXYLASE EC4.1.1.- 21 AIR CARBOXYLASE AIRC ]	MULTIFUNCTIONAL ADE2 [INCLUDES: PHOSPHORIBOSYLAMINOIMIDAZOLE SUCCINOCARBOXAMIDE SYNTHASE EC6.3.2.6 SAICAR SYNTHETASE , PHOSPHORIBOSYLAMINOIMIDAZOLE CARBOXYLASE EC4.1.1.- 21 AIR CARBOXYLASE AIRC ]			D	-1.18074
ENSANGT00000027491	AGAP011093-RA	UNKNOWN	ENSANGT00000027491	GO:0005515;GO:0007422;GO:0007265;GO:0045467;GO:0007462;GO:0007465;GO:0016360;GO:0008052	protein binding;peripheral nervous system development;Ras protein signal transduction;R7 development;R1/R6 cell fate commitment;R7 cell fate commitment;sensory organ precursor cell fate determination;sensory organ determination	D	-0.97476
ENSANGT00000027497	AGAP010763-RA	FBN20	FBN			I(FBN)	0.918811
ENSANGT00000027502		RETROVIRUS RELATED POL POLYPROTEIN FROM TRANSPOSON [CONTAINS: PROTEASE EC3.4.23.- ; REVERSE TRANSCRIPTASE EC2.7.7.49 ; ENDONUCLEASE]	RETROVIRUS RELATED POL POLYPROTEIN FROM TRANSPOSON [CONTAINS: PROTEASE EC3.4.23.- , REVERSE TRANSCRIPTASE EC2.7.7.49 , ENDONUCLEASE]			RTT	0.904306
ENSANGT00000027514	AGAP009415-RA	1 ACYL SN GLYCEROL 3 PHOSPHATE ACYLTRANSFERASE ALPHA EC2.3.1.51 1 AGP ACYLTRANSFERASE 1 1 AGPAT 1 LYSOPHOSPHATIDIC ACID ACYLTRANSFERASE ALPHA LPAAT ALPHA 1 ACYLGLYCEROL 3 PHOSPHATE O ACYLTRANSFERASE 1	1 ACYL SN GLYCEROL 3 PHOSPHATE ACYLTRANSFERASE ALPHA EC2.3.1.51 1 AGP ACYLTRANSFERASE 1 1 AGPAT 1 LYSOPHOSPHATIDIC ACID ACYLTRANSFERASE ALPHA LPAAT ALPHA 1 ACYLGLYCEROL 3 PHOSPHATE O ACYLTRANSFERASE 1	GO:0008152;GO:0008415	metabolism;acyltransferase activity	M	0.849525
ENSANGT00000027562	AGAP007141-RA	SERINE PROTEASE	SERINE PROTEASE	GO:0004252;GO:0006508	serine-type endopeptidase activity;proteolysis	DIG	1.38612
ENSANGT00000027578		UNKNOWN	ENSANGT00000027578			U	0.840197
ENSANGT00000027610		REGULATORY ASSOCIATED OF MTOR RAPTOR P150 TARGET OF RAPAMYCIN TOR SCAFFOLD	REGULATORY ASSOCIATED OF MTOR RAPTOR P150 TARGET OF RAPAMYCIN TOR SCAFFOLD			D	0.837034
ENSANGT00000027645	AGAP010037-RA	UNKNOWN	ENSANGT00000027645			U	1.10493
ENSANGT00000027651	AGAP003343-RA	CYTOCHROME P450	CYTOCHROME P450	GO:0020037;GO:0005506;GO:0046872;GO:0004497;GO:0016491;GO:0006118	heme binding;iron ion binding;metal ion binding;monooxygenase activity;oxidoreductase activity;electron transport	REDOX/STRESS/MIT	0.94538
ENSANGT00000027668		UNKNOWN	ENSANGT00000027668			U	1.00643
ENSANGT00000027670	AGAP000836-RA	UNKNOWN	ENSANGT00000027670			U	0.843725
ENSANGT00000027702	AGAP011439-RA	UNKNOWN	ENSANGT00000027702			U	0.87427
ENSANGT00000027729		UNKNOWN	ENSANGT00000027729			U	-0.823165
ENSANGT00000027836		UNKNOWN	ENSANGT00000027836			U	-0.850901
ENSANGT00000027858		UNKNOWN	ENSANGT00000027858			U	-1.02385
ENSANGT00000027872	AGAP008379-RA	UNKNOWN	ENSANGT00000027872			U	0.892427
ENSANGT00000027891		ACYL COENZYME A OXIDASE PEROXISOMAL EC1.3.3.6 COA OXIDASE	ACYL COENZYME A OXIDASE PEROXISOMAL EC1.3.3.6 COA OXIDASE	GO:0005777;GO:0003997;GO:0006635	peroxisome;acyl-CoA oxidase activity;fatty acid beta-oxidation	M	0.855154
ENSANGT00000027908		MYOSIN	MYOSIN			CS	1.15769
ENSANGT00000027932		UNKNOWN	ENSANGT00000027932			U	1.60649
ENSANGT00000027949		UNKNOWN	ENSANGT00000027949			U	-0.802222
ENSANGT00000028003		SOLUTE CARRIER ORGANIC ANION TRANSPORTER FAMILY MEMBER SOLUTE CARRIER FAMILY 21 MEMBER ORGANIC ANION TRANSPORTER ORGANIC ANION TRANSPORTING POLYPEPTIDE	SOLUTE CARRIER ORGANIC ANION TRANSPORTER FAMILY MEMBER SOLUTE CARRIER FAMILY 21 MEMBER ORGANIC ANION TRANSPORTER ORGANIC ANION TRANSPORTING POLYPEPTIDE			TRP	1.0572
ENSANGT00000028009		UNKNOWN	ENSANGT00000028009			U	0.931887
ENSANGT00000028021		GUANINE NUCLEOTIDE RELEASING GNRP RAS SPECIFIC NUCLEOTIDE EXCHANGE FACTOR CDC25	GUANINE NUCLEOTIDE RELEASING GNRP RAS SPECIFIC NUCLEOTIDE EXCHANGE FACTOR CDC25			D	-0.832588
ENSANGT00000028025		SPERMINE SYNTHASE EC2.5.1.22 SPERMIDINE AMINOPROPYLTRANSFERASE SPMSY	SPERMINE SYNTHASE EC2.5.1.22 SPERMIDINE AMINOPROPYLTRANSFERASE SPMSY			D	-0.956874
ENSANGT00000028042	AGAP012375-RA	UNKNOWN	ENSANGT00000028042	GO:0005515	protein binding	U	1.27277
ENSANGT00000028044		UNKNOWN	ENSANGT00000028044			U	1.39501
ENSANGT00000028180		UNKNOWN	ENSANGT00000028180	GO:0008270	zinc ion binding	U	1.02938
ENSANGT00000028182	AGAP010130-RA	3 2 TRANS ENOYL COA ISOMERASE MITOCHONDRIAL PRECURSOR EC5.3.3.8 DODECENOYL COA DELTA ISOMERASE	3 2 TRANS ENOYL COA ISOMERASE MITOCHONDRIAL PRECURSOR EC5.3.3.8 DODECENOYL COA DELTA ISOMERASE	GO:0003824;GO:0008152	catalytic activity;metabolism	REDOX/STRESS/MIT	1.18034
ENSANGT00000028243	AGAP009715-RA	CADHERIN	Cadherin			CS	1.46859
ENSANGT00000028255	AGAP009223-RA	UNKNOWN	ENSANGT00000028255	GO:0003676;GO:0005634;GO:0008270	nucleic acid binding;nucleus;zinc ion binding	RTT	1.27673
ENSANGT00000028270		UNKNOWN	ENSANGT00000028270			U	1.41135
ENSANGT00000028295	AGAP012314-RA	UNKNOWN	ENSANGT00000028295			U	-0.850568
ENSANGT00000028384	AGAP009628-RA	TYROSINE PHOSPHATASE TPTE EC3.1.3.48	TYROSINE PHOSPHATASE TPTE EC3.1.3.48	GO:0004721;GO:0016787;GO:0008138;GO:0006470;GO:0007155;GO:0006915;GO:0007015;GO:0007010;GO:0007425;GO:0008360;GO:0008283;GO:0050875;GO:0008286;GO:0008361;GO:0006914;GO:0042594;GO:0009887;GO:0009888;GO:0046621;GO:0045926;GO:0030308;GO:0045792;GO:0046627;GO	phosphoprotein phosphatase activity;hydrolase activity;protein tyrosine/serine/threonine phosphatase activity;protein amino acid dephosphorylation;cell adhesion;apoptosis;actin filament organization;cytoskeleton organization and biogenesis;tracheal epithe	D	1.09592
ENSANGT00000028408	AGAP011542-RA	UNKNOWN	ENSANGT00000028408			U	-0.878954
ENSANGT00000028419	AGAP008403-RA	UNKNOWN	ENSANGT00000028419	GO:0004252;GO:0006508	serine-type endopeptidase activity;proteolysis	PROT	0.824605
ENSANGT00000028458	AGAP009036-RA	SODIUM/HYDROGEN EXCHANGER NA + /H + EXCHANGER NHE	SODIUM/HYDROGEN EXCHANGER NA + /H + EXCHANGER NHE	GO:0006811;GO:0015385;GO:0015299;GO:0006885;GO:0006814;GO:0016021;GO:0015297;GO:0006810	ion transport;sodium:hydrogen antiporter activity;solute:hydrogen antiporter activity;regulation of pH;sodium ion transport;integral to membrane;antiporter activity;transport	TRP	-0.994237
ENSANGT00000028471		UNKNOWN	ENSANGT00000028471			U	0.846869
ENSANGT00000028474	AGAP004494-RA	UNKNOWN	ENSANGT00000028474			U	0.910633
ENSANGT00000028475		UNKNOWN	ENSANGT00000028475			U	0.920955
ENSANGT00000028480		UNKNOWN	ENSANGT00000028480			U	0.913464
ENSANGT00000028506		UNKNOWN	ENSANGT00000028506			U	-1.19128
ENSANGT00000028565		UNKNOWN	ENSANGT00000028565			U	1.10787
ENSANGT00000028587		PRECURSOR	SERINE PROTEASE			PROT	1.221
ENSANGT00000028593	AGAP006074-RA	UNKNOWN	ENSANGT00000028593			CSR	0.959876
ENSANGT00000028595		BTB/POZ DOMAIN CONTAINING	BTB/POZ DOMAIN CONTAINING			D	1.12925
ENSANGT00000028692		UNKNOWN	ENSANGT00000028692			U	1.29472
ENSANGT00000028693	AGAP008154-RA	UNKNOWN	ENSANGT00000028693	GO:0006012;GO:0004034	galactose metabolism;aldose 1-epimerase activity	D	-1.04204
ENSANGT00000028833		UNKNOWN	ENSANGT00000028833			U	1.3171
ENSANGT00000028855	AGAP006834-RA	CUTICLE	CUTICLE	GO:0042302	structural constituent of cuticle	CS	0.870104
ENSANGT00000028910		UNKNOWN	ENSANGT00000028910			U	1.10537
ENSANGT00000028981		LAMININ-EGF-LIKE	LAMININ, EGF DOMAINS			CS	-1.16941
ENSANGT00000028996		RNA BINDING WITH MULTIPLE SPLICING RBP MS HEART RRM EXPRESSED SEQUENCE HERMES	RNA BINDING WITH MULTIPLE SPLICING RBP MS HEART RRM EXPRESSED SEQUENCE HERMES			RTT	-0.902542
ENSANGT00000029008		UNKNOWN	ENSANGT00000029008			U	-0.922824
ENSANGT00000029031		UNKNOWN	ENSANGT00000029031			U	-0.993599
ENSANGT00000029050	AGAP008108-RA	UNKNOWN	ENSANGT00000029050	GO:0005634;GO:0003677;GO:0005515	nucleus;DNA binding;protein binding	RTT	0.811279
ENSANGT00000029062	AGAP012296-RA	CYTOCHROME P450	CYTOCHROME P450	GO:0020037;GO:0005506;GO:0046872;GO:0004497;GO:0016491;GO:0006118	heme binding;iron ion binding;metal ion binding;monooxygenase activity;oxidoreductase activity;electron transport	REDOX/STRESS/MIT	-1.39037
ENSANGT00000029068		UNKNOWN	ENSANGT00000029068			U	-0.832303
ENSANGT00000029076		UNKNOWN	ENSANGT00000029076			U	-1.14767
ENSANGT00000029077		UNKNOWN	ENSANGT00000029077	GO:0043565;GO:0045449;GO:0005634;GO:0003677;GO:0003700;GO:0006355;GO:0007275	sequence-specific DNA binding;regulation of transcription;nucleus;DNA binding;transcription factor activity;regulation of transcription, DNA-dependent;development	D	1.29348
ENSANGT00000029087		UNKNOWN	ENSANGT00000029087			U	0.826881
ENSANGT00000029106	AGAP008885-RA	AMBIGUOUS	Cdc73,NLSBP			D	1.092
ENSANGT00000029133		UNKNOWN	ENSANGT00000029133			U	-1.04169
ENSANGT00000029153		UNKNOWN	ENSANGT00000029153			U	1.32517
ENSANGT00000029163		UNKNOWN	ENSANGT00000029163			U	-1.02613
ENSANGT00000029164		KINESIN	KINESIN			CS	-0.80802
ENSANGT00000029170	AGAP000802-RA	GLUTAMATE RECEPTOR PRECURSOR	GLUTAMATE RECEPTOR PRECURSOR			D	-0.832445
ENSANGT00000029203	AGAP012157-RA	TUDOR DOMAIN CONTAINING 3	TUDOR DOMAIN CONTAINING 3	GO:0000245;GO:0003676;GO:0005634;GO:0003723;GO:0005737;GO:0006397	spliceosome assembly;nucleic acid binding;nucleus;RNA binding;cytoplasm;mRNA processing	U	1.2312
ENSANGT00000029213		T BOX TRANSCRIPTION FACTOR T BOX	T BOX TRANSCRIPTION FACTOR T BOX			RTT	1.07798
ENSANGT00000029233		UNKNOWN	ENSANGT00000029233			U	0.82227
ENSANGT00000029261		UNKNOWN	ENSANGT00000029261			U	-0.935261
ENSANGT00000029284		PRECURSOR	EF-hand,Royaljelly			I	1.15415
ENSANGT00000029410		UNKNOWN	ENSANGT00000029410			U	-0.951976
ENSANGT00000029418	AGAP008343-RA	UNKNOWN	ENSANGT00000029418			U	-0.813824
ENSANGT00000029442		KINESIN	KINESIN			CS	1.20737
ENSANGT00000029472	AGAP010892-RA	SYNAPTIC VESICLE 2 SV2	SYNAPTIC VESICLE 2 SV2	GO:0005215;GO:0016021;GO:0006810;GO:0016020	transporter activity;integral to membrane;transport;membrane	TRP	-1.18805
ENSANGT00000029536	AGAP010843-RA	CDK5 AND ABL ENZYME SUBSTRATE 2 INTERACTOR WITH CDK3 2 IK3 2	CDK5 AND ABL ENZYME SUBSTRATE 2 INTERACTOR WITH CDK3 2 IK3 2	GO:0000074;GO:0005515	regulation of progression through cell cycle;protein binding	D	-0.964878
ENSANGT00000029632		ANKYRIN	ANKYRIN			D	1.2105
ENSANGT00000029633		UNKNOWN	ENSANGT00000029633			U	-0.936858
ENSANGT00000029639	AGAP000283-RA	UNKNOWN	ENSANGT00000029639			U	0.820585
ENSANGT00000029698		UNKNOWN	ENSANGT00000029698			U	1.79722
