# Supplementary material for: Implication of the Mosquito Midgut Microbiota in the Defense against Malaria Parasites
Source: PLoS Pathog. 2009 May 8;5(5):e1000423. doi: 10.1371/journal.ppat.1000423 (PMC2673032; doi:10.1371/journal.ppat.1000423)
Supplement: Table S5 — List of genes identified from microarray analysis exhibiting significant differential expression in the carcass of 7-day-old female A. gambiae Keele mosquitoes 12 hrs post feeding on uninfected blood supplemented with E. coli and S. aureus, PBS substitution of bacteria as control. (0.15 MB XLS) [file ppat.1000423.s008.xls]

## Sheet: Qry__BacterialFed_Carcass_maste
Ensembl Transcript ID	New VectorBase AGAP- ID	Name	Putative Functions	GO ID	GO Description	Functional Goup	Carcass-log2-Mean
ENSANGT00000000047		NADH UBIQUINONE OXIDOREDUCTASE 51 KDA SUBUNIT MITOCHONDRIAL PRECURSOR EC1.6.5.3 EC1.6.99.- 3 COMPLEX I 51KD CI 51KD	NADH UBIQUINONE OXIDOREDUCTASE 51 KDA SUBUNIT MITOCHONDRIAL PRECURSOR EC1.6.5.3 EC1.6.99.- 3 COMPLEX I 51KD CI 51KD			REDOX/STRESS/MIT	-1.21486
ENSANGT00000000072		UNKNOWN	NLSBP			U	-1.12813
ENSANGT00000000119		UNKNOWN	ENSANGT00000000119			U	-1.27347
ENSANGT00000000267		UNKNOWN	ENSANGT00000000267			U	1.47392
ENSANGT00000000513	AGAP010654-RA	UNKNOWN	ENSANGT00000000513			U	-0.918059
ENSANGT00000000593	AGAP010735-RA	HPX12	PEROXIDASE PRECURSOR			I	1.20413
ENSANGT00000000990		UNKNOWN	ENSANGT00000000990			U	-0.903436
ENSANGT00000001048		UNKNOWN	ENSANGT00000001048			U	-1.23014
ENSANGT00000001057		TRIFUNCTIONAL PURINE BIOSYNTHETIC ADENOSINE 3 [INCLUDES: PHOSPHORIBOSYLAMINE GLYCINE LIGASE EC6.3.4.13 GARS GLYCINAMIDE RIBONUCLEOTIDE SYNTHETASE PHOSPHORIBOSYLGLYCINAMIDE SYNTHETASE ; PHOSPHORIBOSYLFORMYLGLYCINAMIDINE CYCLO LIGASE EC6.3.3.- 1 AIRS PHOS	TRIFUNCTIONAL PURINE BIOSYNTHETIC ADENOSINE 3 [INCLUDES: PHOSPHORIBOSYLAMINE GLYCINE LIGASE EC6.3.4.13 GARS GLYCINAMIDE RIBONUCLEOTIDE SYNTHETASE PHOSPHORIBOSYLGLYCINAMIDE SYNTHETASE , PHOSPHORIBOSYLFORMYLGLYCINAMIDINE CYCLO LIGASE EC6.3.3.- 1 AIRS PHOS			D	-1.0254
ENSANGT00000001083		UNKNOWN	FattyacidBP,LipoclncytFABP			D	-1.08657
ENSANGT00000001178	AGAP004870-RA	TRIPEPTIDYL PEPTIDASE II EC3.4.14.10 TPP II TRIPEPTIDYL AMINOPEPTIDASE	TRIPEPTIDYL PEPTIDASE II EC3.4.14.10 TPP II TRIPEPTIDYL AMINOPEPTIDASE	GO:0006508;GO:0004289;GO:0051260	proteolysis;subtilase activity;protein homooligomerization	M	-1.17347
ENSANGT00000001206	AGAP002411-RA	REGULATOR OF G SIGNALING	REGULATOR OF G SIGNALING	GO:0004871;GO:0005057;GO:0005096;GO:0007165;GO:0007303;GO:0008069;GO:0010001	signal transducer activity;receptor signaling protein activity;GTPase activator activity;signal transduction;cytoplasmic transport, nurse cell to oocyte;dorsal/ventral axis determination, follicular epithelium (sensu Insecta);glial cell differentiation	D	0.928938
ENSANGT00000001456	AGAP004593-RA	EH DOMAIN CONTAINING	EH DOMAIN CONTAINING	GO:0005509;GO:0005525;GO:0003924	calcium ion binding;GTP binding;GTPase activity	TRP	1.02477
ENSANGT00000001618	AGAP000747-RA	MITOGEN ACTIVATED KINASE KINASE KINASE 1 EC2.7.1.- MAPK/ERK KINASE KINASE 1 MEK KINASE 1 MEKK 1	MITOGEN ACTIVATED KINASE KINASE KINASE 1 EC2.7.1.- MAPK/ERK KINASE KINASE 1 MEK KINASE 1 MEKK 1	GO:0000166;GO:0005488;GO:0016301;GO:0004672;GO:0006468;GO:0004674;GO:0016740;GO:0005524;GO:0008360	nucleotide binding;binding;kinase activity;protein kinase activity;protein amino acid phosphorylation;protein serine/threonine kinase activity;transferase activity;ATP binding;regulation of cell shape	D	0.861318
ENSANGT00000001626	AGAP000754-RA	PHD FINGER 14	PHD FINGER 14	GO:0005515;GO:0006355;GO:0008270	protein binding;regulation of transcription, DNA-dependent;zinc ion binding	U	-1.30014
ENSANGT00000001750		UNKNOWN	ENSANGT00000001750			U	-0.843806
ENSANGT00000001826		UNKNOWN	ENSANGT00000001826			U	0.829001
ENSANGT00000001861		UNKNOWN	ENSANGT00000001861			U	-1.40305
ENSANGT00000001941	AGAP000903-RA	DELTEX	DELTEX	GO:0005515;GO:0046872;GO:0006512;GO:0005634;GO:0008270	protein binding;metal ion binding;ubiquitin cycle;nucleus;zinc ion binding	D	-0.916547
ENSANGT00000002367	AGAP004905-RA	DEFORMED EPIDERMAL AUTOREGULATORY FACTOR 1 HOMOLOG NUCLEAR DEAF 1 RELATED TRANSCRIPTIONAL REGULATOR NUDR	DEFORMED EPIDERMAL AUTOREGULATORY FACTOR 1 HOMOLOG NUCLEAR DEAF 1 RELATED TRANSCRIPTIONAL REGULATOR NUDR	GO:0005634;GO:0003677;GO:0008270;GO:0005515;GO:0003702;GO:0005700;GO:0009792;GO:0000004	nucleus;DNA binding;zinc ion binding;protein binding;RNA polymerase II transcription factor activity;polytene chromosome;embryonic development (sensu Metazoa);biological process unknown	D	0.946325
ENSANGT00000002437	AGAP004975-RA	PPO3	PPO3	GO:0005344;GO:0006810	oxygen transporter activity;transport	I	-0.942166
ENSANGT00000002531	AGAP012460-RA	AMBIGUOUS	B302,F-box,SPRYreceptor	GO:0005515	protein binding	D	-1.60034
ENSANGT00000002784	AGAP010626-RA	AMBIGUOUS	UCH-2,ZnfCCCH,Exonuclease	GO:0005622;GO:0004197;GO:0004221;GO:0006511;GO:0004527;GO:0005515	intracellular;cysteine-type endopeptidase activity;ubiquitin thiolesterase activity;ubiquitin-dependent protein catabolism;exonuclease activity;protein binding	PROT	-1.10547
ENSANGT00000002898	AGAP002644-RA	POTENTIAL PHOSPHOLIPID TRANSPORTING ATPASE EC3.6.3.1 ATPASE CLASS I TYPE	POTENTIAL PHOSPHOLIPID TRANSPORTING ATPASE EC3.6.3.1 ATPASE CLASS I TYPE	GO:0000166;GO:0003824;GO:0016887;GO:0016021;GO:0015662;GO:0008152;GO:0016020;GO:0006812;GO:0016787;GO:0005524	nucleotide binding;catalytic activity;ATPase activity;integral to membrane;ATPase activity, coupled to transmembrane movement of ions, phosphorylative mechanism;metabolism;membrane;cation transport;hydrolase activity;ATP binding	TRP	-0.819534
ENSANGT00000003011	AGAP002523-RA	THYROID HORMONE RECEPTOR ASSOCIATED COMPLEX 230 KDA COMPONENT TRAP230 ACTIVATOR RECRUITED COFACTOR 240 KDA COMPONENT ARC240 CAG REPEAT 45 OPA CONTAINING TRINUCLEOTIDE REPEAT CONTAINING 11	THYROID HORMONE RECEPTOR ASSOCIATED COMPLEX 230 KDA COMPONENT TRAP230 ACTIVATOR RECRUITED COFACTOR 240 KDA COMPONENT ARC240 CAG REPEAT 45 OPA CONTAINING TRINUCLEOTIDE REPEAT CONTAINING 11			D	0.814567
ENSANGT00000003034	AGAP002493-RA	SPRINT SH2 POLY PROLINE CONTAINING RAS INTERACTOR	SPRINT SH2 POLY PROLINE CONTAINING RAS INTERACTOR	GO:0007165;GO:0007242;GO:0005515;GO:0008372	signal transduction;intracellular signaling cascade;protein binding;cellular component unknown	D	-1.02545
ENSANGT00000003069		PERITROPHIN-LIKE	ChitinbindPerA,Glycohydro18,Glycohydro18/2			CS	0.837536
ENSANGT00000003130		HEADCASE [CONTAINS: HEADCASE SHORT PROTEIN]	HEADCASE [CONTAINS: HEADCASE SHORT PROTEIN]			D	0.887077
ENSANGT00000003582	AGAP004717-RA	POTASSIUM CHANNEL SUBFAMILY K MEMBER POTASSIUM CHANNEL	POTASSIUM CHANNEL SUBFAMILY K MEMBER POTASSIUM CHANNEL	GO:0006813;GO:0005267;GO:0016020	potassium ion transport;potassium channel activity;membrane	TRP	1.05907
ENSANGT00000003770	AGAP004414-RA	CLEAVAGE STIMULATION FACTOR 64 KDA SUBUNIT CSTF 64 KDA SUBUNIT CF 1.64 KDA SUBUNIT	CLEAVAGE STIMULATION FACTOR 64 KDA SUBUNIT CSTF 64 KDA SUBUNIT CF 1.64 KDA SUBUNIT	GO:0000166;GO:0003676	nucleotide binding;nucleic acid binding	RTT	0.890586
ENSANGT00000004125	AGAP001175-RA	RECEPTOR PRECURSOR	RECEPTOR PRECURSOR	GO:0016020;GO:0004930;GO:0005515	membrane;G-protein coupled receptor activity;protein binding	D	0.850943
ENSANGT00000004834	AGAP011661-RA	SUPPRESSOR OF PRESENILIN 5 P110B HOMOLOG	SUPPRESSOR OF PRESENILIN 5 P110B HOMOLOG	GO:0016491;GO:0006118	oxidoreductase activity;electron transport	D	-0.819706
ENSANGT00000005175	AGAP008750-RA	TRIPARTITE MOTIF 9	TRIPARTITE MOTIF 9	GO:0016021;GO:0016020	integral to membrane;membrane	D	-0.803008
ENSANGT00000005193	AGAP009039-RA	AMBIGUOUS;	Aldose 1-epimerase	GO:0006012;GO:0004034	galactose metabolism;aldose 1-epimerase activity	M	-1.2821
ENSANGT00000005315		UNKNOWN	ENSANGT00000005315			U	-1.1111
ENSANGT00000005373		VACUOLAR SORTING 18	VACUOLAR SORTING 18			TRP	-0.991515
ENSANGT00000005501	AGAP009477-RA	CUG TRIPLET REPEAT RNA BINDING 1 CUG BP1 RNA BINDING BRUNOL 2 DEADENYLATION FACTOR CUG BP EDEN BP	CUG TRIPLET REPEAT RNA BINDING 1 CUG BP1 RNA BINDING BRUNOL 2 DEADENYLATION FACTOR CUG BP EDEN BP	GO:0000166;GO:0003676;GO:0005515;GO:0009993;GO:0005634;GO:0000381;GO:0003729;GO:0003730;GO:0006378;GO:0007286;GO:0007319;GO:0030727;GO:0042078;GO:0046011	nucleotide binding;nucleic acid binding;protein binding;oogenesis (sensu Insecta);nucleus;regulation of alternative nuclear mRNA splicing, via spliceosome;mRNA binding;mRNA 3'-UTR binding;mRNA polyadenylylation;spermatid development;negative regulation of	D	-1.14583
ENSANGT00000005528	AGAP003715-RA	CYCLIN G ASSOCIATED KINASE EC2.7.1.-	CYCLIN G ASSOCIATED KINASE EC2.7.1.-	GO:0031072;GO:0004672;GO:0006468;GO:0004674;GO:0016740;GO:0007049;GO:0005524;GO:0016191	heat shock protein binding;protein kinase activity;protein amino acid phosphorylation;protein serine/threonine kinase activity;transferase activity;cell cycle;ATP binding;synaptic vesicle uncoating	D	-1.08255
ENSANGT00000005992	AGAP006266-RA	HIV TAT	HIV TAT	GO:0000166;GO:0020037;GO:0003676;GO:0006118;GO:0005515	nucleotide binding;heme binding;nucleic acid binding;electron transport;protein binding	D	-0.885457
ENSANGT00000006511	AGAP008989-RA	RAS	RAS	GO:0000166;GO:0005525;GO:0007264	nucleotide binding;GTP binding;small GTPase mediated signal transduction	D	0.974963
ENSANGT00000006611	AGAP008430-RA	ZINC FINGER	ZINC FINGER	GO:0046872;GO:0003676;GO:0005634;GO:0008270	metal ion binding;nucleic acid binding;nucleus;zinc ion binding	D	-0.81466
ENSANGT00000006638	AGAP008400-RA	CHONDROITIN SULFATE PROTEOGLYCAN NG2 PRECURSOR HSN TUMOR SPECIFIC ANTIGEN	CHONDROITIN SULFATE PROTEOGLYCAN NG2 PRECURSOR HSN TUMOR SPECIFIC ANTIGEN	GO:0005509;GO:0007156;GO:0016021;GO:0016020	calcium ion binding;homophilic cell adhesion;integral to membrane;membrane	CS	0.802923
ENSANGT00000007337	AGAP000612-RA	PRECURSOR	SG1 PROTEIN PRECURSOR			D	0.893385
ENSANGT00000007396	AGAP000532-RA	HISTONE DEACETYLASE	HISTONE DEACETYLASE	GO:0008270;GO:0004407;GO:0016575	zinc ion binding;histone deacetylase activity;histone deacetylation	M	-0.836898
ENSANGT00000007854	AGAP001999-RA	NEURALIZED	NEURALIZED	GO:0005515;GO:0046872;GO:0008270;GO:0030707;GO:0007498;GO:0007422;GO:0005737;GO:0005886;GO:0007423;GO:0007456;GO:0004842;GO:0007398;GO:0008356;GO:0016360;GO:0045747;GO:0048471	protein binding;metal ion binding;zinc ion binding;ovarian follicle cell development (sensu Insecta);mesoderm development;peripheral nervous system development;cytoplasm;plasma membrane;sensory organ development;eye development (sensu Endopterygota);ubiqu	D	-1.04201
ENSANGT00000008069		MICAL	MICAL			D	1.36148
ENSANGT00000008072	AGAP000219-RA	TEKTIN	TEKTIN	GO:0005874;GO:0000226	microtubule;microtubule cytoskeleton organization and biogenesis	CS	-1.05318
ENSANGT00000008121	AGAP000149-RA	RAS ASSOCIATION DOMAIN FAMILY 2	RAS ASSOCIATION DOMAIN FAMILY 2	GO:0046872;GO:0007165;GO:0008270	metal ion binding;signal transduction;zinc ion binding	D	-1.54853
ENSANGT00000008142	AGAP000121-RA	UNKNOWN	ENSANGT00000008142	GO:0005515	protein binding	U	0.82057
ENSANGT00000008324		UNKNOWN	ATPGTPA,ZnMTpeptdse,CytChemebind,Regchrcondens,SHprotacsite,RuBisCOlarge	GO:0005886;GO:0007628;GO:0040011;GO:0030509;GO:0016023;GO:0008582;GO:0045886;GO:0030514	plasma membrane;adult walking behavior;locomotion;BMP signaling pathway;cytoplasmic membrane-bound vesicle;regulation of synaptic growth at neuromuscular junction;negative regulation of synaptic growth at neuromuscular junction;negative regulation of BMP	D	-1.14588
ENSANGT00000008504	AGAP001723-RA	ESTERASE PRECURSOR EC3.1.1.1 CARBOXYLIC ESTER HYDROLASE	ESTERASE PRECURSOR EC3.1.1.1 CARBOXYLIC ESTER HYDROLASE	GO:0003824;GO:0016787;GO:0004759	catalytic activity;hydrolase activity;serine esterase activity	REDOX/STRESS/MIT	-0.823441
ENSANGT00000008673	AGAP012002-RA	UNKNOWN	ENSANGT00000008673	GO:0005515	protein binding	U	-1.00495
ENSANGT00000008704		UNKNOWN	ENSANGT00000008704			U	-1.2217
ENSANGT00000008729	AGAP011931-RA	UNKNOWN	ENSANGT00000008729			REDOX/STRESS/MIT	0.801287
ENSANGT00000008816	AGAP011806-RA	ORNITHINE DECARBOXYLASE EC4.1.1.17 ODC	ORNITHINE DECARBOXYLASE EC4.1.1.17 ODC	GO:0003824;GO:0006596	catalytic activity;polyamine biosynthesis	M	-1.09701
ENSANGT00000009256	AGAP007723-RA	GUANINE NUCLEOTIDE EXCHANGE FACTOR DBS DBL'S BIG SISTER MCF2 TRANSFORMING SEQUENCE	GUANINE NUCLEOTIDE EXCHANGE FACTOR DBS DBL'S BIG SISTER MCF2 TRANSFORMING SEQUENCE	GO:0007242;GO:0005085	intracellular signaling cascade;guanyl-nucleotide exchange factor activity	D	-1.73672
ENSANGT00000009261		VINEXIN SH3 CONTAINING ADAPTER MOLECULE 1 SCAM 1	VINEXIN SH3 CONTAINING ADAPTER MOLECULE 1 SCAM 1			D	-1.08921
ENSANGT00000009305	AGAP007653-RA	MITOCHONDRIAL FOLATE TRANSPORTER/CARRIER	MITOCHONDRIAL FOLATE TRANSPORTER/CARRIER	GO:0006839;GO:0005488;GO:0005215;GO:0016021;GO:0016020;GO:0006810;GO:0005743;GO:0005739	mitochondrial transport;binding;transporter activity;integral to membrane;membrane;transport;mitochondrial inner membrane;mitochondrion	TRP	-1.40834
ENSANGT00000009343	AGAP007611-RA	AMBIGUOUS	DOMON,EGFlike,PT	GO:0004500;GO:0006584;GO:0006548	dopamine beta-monooxygenase activity;catecholamine metabolism;histidine catabolism	D	-0.884115
ENSANGT00000009351	AGAP007601-RA	UNKNOWN;	Major facilitator superfamily;Major facilitator superfamily MFS_1	GO:0005215;GO:0016021;GO:0006810	transporter activity;integral to membrane;transport	TRP	0.970319
ENSANGT00000009511	AGAP007337-RA	UNKNOWN;	Sodium/calcium exchanger membrane region	GO:0016021	integral to membrane	TRP	-1.09947
ENSANGT00000009512	AGAP007336-RA	UNKNOWN	ENSANGT00000009512	GO:0005515;GO:0005737;GO:0005938;GO:0008017;GO:0045177	protein binding;cytoplasm;cell cortex;microtubule binding;apical part of cell	U	-0.808188
ENSANGT00000009538	AGAP007295-RA	UNKNOWN	Krr1	GO:0005515	protein binding	D	-1.08755
ENSANGT00000009630	AGAP001508-RA	UNKNOWN				U	1.97084
ENSANGT00000009873	AGAP001220-RA	NAD DEPENDENT DEACETYLASE SIRTUIN 7 EC3.5.1.- SIR2 7	NAD DEPENDENT DEACETYLASE SIRTUIN 7 EC3.5.1.- SIR2 7			D	-1.12712
ENSANGT00000009907	AGAP005099-RA	HOMEOBOX	HOMEOBOX	GO:0043565;GO:0045449;GO:0005634;GO:0003677;GO:0003700;GO:0006355	sequence-specific DNA binding;regulation of transcription;nucleus;DNA binding;transcription factor activity;regulation of transcription, DNA-dependent	RTT	0.854443
ENSANGT00000009935	AGAP005103-RA	EC3.1.1.3	Lipase,Serestrssite	GO:0003824;GO:0006629	catalytic activity;lipid metabolism	M	1.05515
ENSANGT00000009951	AGAP007948-RA	UNKNOWN	WD40			U	-0.844541
ENSANGT00000009955		SHORT PROTEIN PRECURSOR	SHORT PROTEIN PRECURSOR			D	1.37037
ENSANGT00000009988	AGAP006507-RA	SG3 PRECURSOR	SG3 PRECURSOR			D	0.907391
ENSANGT00000009992	AGAP005124-RC	ALDEHYDE DEHYDROGENASE DIMERIC NADP PREFERRING EC1.2.1.5 ALDH CLASS 3	ALDEHYDE DEHYDROGENASE DIMERIC NADP PREFERRING EC1.2.1.5 ALDH CLASS 3	GO:0004030;GO:0006081;GO:0008152;GO:0016491;GO:0005515	aldehyde dehydrogenase [NAD(P)+] activity;aldehyde metabolism;metabolism;oxidoreductase activity;protein binding	M	0.912554
ENSANGT00000010097	AGAP010390-RA	ESTERASE	ESTERASE	GO:0003824	catalytic activity	REDOX/STRESS/MIT	-1.7407
ENSANGT00000010117	AGAP000399-RA	HETEROGENEOUS NUCLEAR RIBONUCLEOPROTEIN	HETEROGENEOUS NUCLEAR RIBONUCLEOPROTEIN	GO:0000166;GO:0003676;GO:0000381;GO:0005737;GO:0003730;GO:0000785;GO:0008298;GO:0019094;GO:0005703;GO:0008069;GO:0007297;GO:0035062;GO:0006406	nucleotide binding;nucleic acid binding;regulation of alternative nuclear mRNA splicing, via spliceosome;cytoplasm;mRNA 3'-UTR binding;chromatin;intracellular mRNA localization;pole plasm mRNA localization;polytene chromosome puff;dorsal/ventral axis dete	RTT	-1.48566
ENSANGT00000010166	AGAP010396-RA	KINESIN	KINESIN	GO:0000166;GO:0005875;GO:0003777;GO:0003774;GO:0005874;GO:0007018;GO:0005524;GO:0008089	nucleotide binding;microtubule associated complex;microtubule motor activity;motor activity;microtubule;microtubule-based movement;ATP binding;anterograde axon cargo transport	CS	-0.982662
ENSANGT00000010175	AGAP009726-RA AGAP009725-RA	PRECURSOR	CADHERIN DOMAIN, EGF AND LAMININ DOMAIN	GO:0005515;GO:0005509;GO:0007156;GO:0016021;GO:0016020;GO:0007155	protein binding;calcium ion binding;homophilic cell adhesion;integral to membrane;membrane;cell adhesion	D	-0.935624
ENSANGT00000010187		FASCIN	FASCIN	GO:0051015;GO:0030674;GO:0009993;GO:0007015;GO:0008407;GO:0007469;GO:0051017	actin filament binding;protein binding, bridging;oogenesis (sensu Insecta);actin filament organization;bristle morphogenesis;antennal morphogenesis;actin filament bundle formation	CS	-0.942875
ENSANGT00000010229	AGAP010398-RA	DIMETHYLANILINE MONOOXYGENASE [N OXIDE FORMING] EC1.14.13.8 FLAVIN CONTAINING MONOOXYGENASE FMO DIMETHYLANILINE OXIDASE	DIMETHYLANILINE MONOOXYGENASE [N OXIDE FORMING] EC1.14.13.8 FLAVIN CONTAINING MONOOXYGENASE FMO DIMETHYLANILINE OXIDASE	GO:0004497;GO:0016491;GO:0006118;GO:0015036;GO:0005739;GO:0005829;GO:0005792	monooxygenase activity;oxidoreductase activity;electron transport;disulfide oxidoreductase activity;mitochondrion;cytosol;microsome	TRP	1.10831
ENSANGT00000010271	AGAP002739-RA	PRECURSOR	Asxhydroxyl,ATPGTPA,CUBdomain,EGFCa,EGFII,EGFlike,FA58C,Hyalin,SushiSCRCCP,TNFRc6	GO:0005509;GO:0007155	calcium ion binding;cell adhesion	D	-0.858304
ENSANGT00000010303	AGAP007798-RA	WEE1 KINASE EC2.7.1.112	WEE1 KINASE EC2.7.1.112	GO:0000166;GO:0016301;GO:0004672;GO:0006468;GO:0004674;GO:0016740;GO:0005524;GO:0005515;GO:0001700;GO:0007093;GO:0045736	nucleotide binding;kinase activity;protein kinase activity;protein amino acid phosphorylation;protein serine/threonine kinase activity;transferase activity;ATP binding;protein binding;embryonic development (sensu Insecta);mitotic checkpoint;negative regul	D	1.23841
ENSANGT00000010359		DUAL SPECIFICITY KINASE EC2.7.1.-	DUAL SPECIFICITY KINASE EC2.7.1.-			D	-0.998048
ENSANGT00000010405	AGAP008124-RA	AMBIGUOUS	Glycohydro18	GO:0005975;GO:0004553	carbohydrate metabolism;hydrolase activity, hydrolyzing O-glycosyl compounds	DIG	1.01985
ENSANGT00000010422	AGAP008103-RA	UNKNOWN	ENSANGT00000010422			U	-0.834869
ENSANGT00000010436		UNKNOWN	ENSANGT00000010436			U	-0.944136
ENSANGT00000010452	AGAP008167-RA	AMBIGUOUS	A/bhydrolase,ABhydrolase,Serestrssite	GO:0003824;GO:0006725;GO:0016787	catalytic activity;aromatic compound metabolism;hydrolase activity	D	-0.866144
ENSANGT00000010486		PRECURSOR	ENSANGT00000010486			D	-0.884277
ENSANGT00000010500	AGAP008163-RA	NHP2 1 HIGH MOBILITY GROUP NUCLEAR 2 HOMOLOG 1 [U4/U6 U5] TRI SNRNP 15.5 KDA	NHP2 1 HIGH MOBILITY GROUP NUCLEAR 2 HOMOLOG 1 [U4/U6 U5] TRI SNRNP 15.5 KDA	GO:0042254;GO:0030529;GO:0005515;GO:0007422;GO:0007399	ribosome biogenesis and assembly;ribonucleoprotein complex;protein binding;peripheral nervous system development;nervous system development	RTT	0.926771
ENSANGT00000010532	AGAP009237-RA	APOPTOTIC CHROMATIN CONDENSATION INDUCER IN THE NUCLEUS ACINUS	APOPTOTIC CHROMATIN CONDENSATION INDUCER IN THE NUCLEUS ACINUS	GO:0000166;GO:0003676	nucleotide binding;nucleic acid binding	D	-0.991264
ENSANGT00000010545	AGAP009212-RA	SRPN6	INHIBITOR	GO:0004867	serine-type endopeptidase inhibitor activity	I	0.824454
ENSANGT00000010554	AGAP002595-RA	UNKNOWN	ENSANGT00000010554	GO:0005741;GO:0008308;GO:0006820	mitochondrial outer membrane;voltage-gated ion-selective channel activity;anion transport	D	0.836185
ENSANGT00000010584	AGAP009231-RA	UNKNOWN	ENSANGT00000010584			U	-1.07283
ENSANGT00000010617	AGAP000015-RA	RECEPTOR PRECURSOR EC2.7.1.112	RECEPTOR PRECURSOR EC2.7.1.112	GO:0000166;GO:0016301;GO:0016021;GO:0004672;GO:0006468;GO:0004714;GO:0007169;GO:0016020;GO:0016740;GO:0004872;GO:0004713;GO:0005524	nucleotide binding;kinase activity;integral to membrane;protein kinase activity;protein amino acid phosphorylation;transmembrane receptor protein tyrosine kinase activity;transmembrane receptor protein tyrosine kinase signaling pathway;membrane;transferas	D	1.08063
ENSANGT00000010637	AGAP009119-RA	HSC70 INTERACTING HIP TUMOR SUPPRESSOR ST13	HSC70 INTERACTING HIP TUMOR SUPPRESSOR ST13	GO:0005488	binding	D	0.833011
ENSANGT00000010698	AGAP004769-RA	RAS	RAS	GO:0000166;GO:0005525;GO:0016020;GO:0005622;GO:0007264	nucleotide binding;GTP binding;membrane;intracellular;small GTPase mediated signal transduction	D	-1.33071
ENSANGT00000010772	AGAP004962-RA	G2/MITOTIC SPECIFIC CYCLIN B	G2/MITOTIC SPECIFIC CYCLIN B	GO:0005634;GO:0000074	nucleus;regulation of progression through cell cycle	RTT	-0.824142
ENSANGT00000010974	AGAP006534-RB	UNKNOWN	ENSANGT00000010974	GO:0005515	protein binding	U	-1.14163
ENSANGT00000011026	AGAP003515-RA	UNKNOWN	Ntlse/CNhydtse	GO:0006807;GO:0016810	nitrogen compound metabolism;hydrolase activity, acting on carbon-nitrogen (but not peptide) bonds	D	1.72151
ENSANGT00000011051	AGAP002953-RA	TAB1 MITOGEN ACTIVATED KINASE KINASE KINASE 7 INTERACTING 1 TAK1 BINDING 1	MITOGEN ACTIVATED KINASE KINASE KINASE 7 INTERACTING 1 TAK1 BINDING 1	GO:0003824	catalytic activity	I	-1.53286
ENSANGT00000011139	AGAP007127-RA	REGULATOR OF G SIGNALING	REGULATOR OF G SIGNALING	GO:0004871	signal transducer activity	D	-1.57977
ENSANGT00000011161		UNKNOWN	ENSANGT00000011161			U	-0.904389
ENSANGT00000011164	AGAP011207-RA	ANON 37CS	ANON 37CS	GO:0016491;GO:0006118	oxidoreductase activity;electron transport	REDOX/STRESS/MIT	-0.975911
ENSANGT00000011172	AGAP007118-RA	AMBIGUOUS	ENSANGT00000011172	GO:0005515;GO:0005737;GO:0007265;GO:0007465	protein binding;cytoplasm;Ras protein signal transduction;R7 cell fate commitment	D	-1.13051
ENSANGT00000011202	AGAP002025-RA	ODORANT BINDING AGAMOBP11	ODORANT BINDING AGAMOBP11	GO:0005549;GO:0006810	odorant binding;transport	CSR	-0.941088
ENSANGT00000011220	AGAP011192-RA	MYELOID/LYMPHOID OR MIXED LINEAGE LEUKEMIA 3 HOMOLOG HISTONE LYSINE N METHYLTRANSFERASE H3 LYSINE 4 SPECIFIC MLL3 EC2.1.1.43	MYELOID/LYMPHOID OR MIXED LINEAGE LEUKEMIA 3 HOMOLOG HISTONE LYSINE N METHYLTRANSFERASE H3 LYSINE 4 SPECIFIC MLL3 EC2.1.1.43	GO:0005634;GO:0003677	nucleus;DNA binding	M	1.14899
ENSANGT00000011241	AGAP002003-RA	UNKNOWN	ENSANGT00000011241	GO:0005515	protein binding	U	1.75428
ENSANGT00000011248	AGAP011197-RA	FBN9	FBN			I(FBN)	1.25103
ENSANGT00000011250	AGAP004135-RA	DCE	Royaljelly dce like			I	-0.814278
ENSANGT00000011304		UNKNOWN	ENSANGT00000011304			U	-0.946265
ENSANGT00000011379	AGAP003593-RA	ARGININE N METHYLTRANSFERASE EC2.1.1.-	ARGININE N METHYLTRANSFERASE EC2.1.1.-	GO:0008757;GO:0005515	S-adenosylmethionine-dependent methyltransferase activity;protein binding	D	-1.63556
ENSANGT00000011385	AGAP003636-RA	INOSITOL OXYGENASE EC1.13.99.1 MYO INOSITOL OXYGENASE ALDEHYDE REDUCTASE 6 RENAL SPECIFIC OXIDOREDUCTASE KIDNEY SPECIFIC 32	INOSITOL OXYGENASE EC1.13.99.1 MYO INOSITOL OXYGENASE ALDEHYDE REDUCTASE 6 RENAL SPECIFIC OXIDOREDUCTASE KIDNEY SPECIFIC 32			D	0.92393
ENSANGT00000011408	AGAP008258-RA	LACTOSYLCERAMIDE 4 ALPHA GALACTOSYLTRANSFERASE EC2.4.1.228 ALPHA 1 4 GALACTOSYLTRANSFERASE UDP GALACTOSE:BETA D GALACTOSYL BETA1 R 4 ALPHA D GALACTOSYLTRANSFERASE ALPHA 1 4 N ACETYLGLUCOSAMINYLTRANSFERASE GLOBOTRIAOSYLCERAMIDE SYNTHASE GB3 SYNTHASE	LACTOSYLCERAMIDE 4 ALPHA GALACTOSYLTRANSFERASE EC2.4.1.228 ALPHA 1 4 GALACTOSYLTRANSFERASE UDP GALACTOSE:BETA D GALACTOSYL BETA1 R 4 ALPHA D GALACTOSYLTRANSFERASE ALPHA 1 4 N ACETYLGLUCOSAMINYLTRANSFERASE GLOBOTRIAOSYLCERAMIDE SYNTHASE GB3 SYNTHASE	GO:0005795;GO:0008378	Golgi stack;galactosyltransferase activity	D	-0.893529
ENSANGT00000011412	AGAP008266-RA	UNKNOWN	ENSANGT00000011412			U	1.27764
ENSANGT00000011452	AGAP004963-RA	G2/MITOTIC SPECIFIC CYCLIN B	G2/MITOTIC SPECIFIC CYCLIN B	GO:0005634;GO:0000074	nucleus;regulation of progression through cell cycle	D	-1.01082
ENSANGT00000011485	AGAP006626-RA	UNKNOWN	ENSANGT00000011485	GO:0005488	binding	U	0.832319
ENSANGT00000011525	AGAP001481-RA	BIOTIN LIGASE EC6.3.4.- BIOTIN APO LIGASE [INCLUDES: BIOTIN [METHYLMALONYL COA CARBOXYTRANSFERASE] LIGASE EC6.3.4.9 ; BIOTIN [PROPIONYL COA CARBOXYLASE [ATP HYDROLYZING]] LIGASE EC6.3.-.- 4 10 HOLOCARBOXYLASE SYNTHETASE HCS ; BIOTIN [METHYLCROTONOYL CO	BIOTIN LIGASE EC6.3.4.- BIOTIN APO LIGASE [INCLUDES: BIOTIN [METHYLMALONYL COA CARBOXYTRANSFERASE] LIGASE EC6.3.4.9 , BIOTIN [PROPIONYL COA CARBOXYLASE [ATP HYDROLYZING]] LIGASE EC6.3.-.- 4 10 HOLOCARBOXYLASE SYNTHETASE HCS , BIOTIN [METHYLCROTONOYL CO	GO:0003824;GO:0004077;GO:0006464	catalytic activity;biotin-[acetyl-CoA-carboxylase] ligase activity;protein modification	D	1.62405
ENSANGT00000011628	AGAP001715-RA	METHYLGLUTACONYL COA HYDRATASE MITOCHONDRIAL PRECURSOR EC4.2.1.18 AU SPECIFIC RNA BINDING ENOYL COA HYDRATASE AU BINDING COA HYDRATASE	METHYLGLUTACONYL COA HYDRATASE MITOCHONDRIAL PRECURSOR EC4.2.1.18 AU SPECIFIC RNA BINDING ENOYL COA HYDRATASE AU BINDING COA HYDRATASE	GO:0003824;GO:0008152;GO:0016853	catalytic activity;metabolism;isomerase activity	M	0.855918
ENSANGT00000011707	AGAP004142-RA	ASPARTATE AMINOTRANSFERASE EC2.6.1.1 TRANSAMINASE A GLUTAMATE OXALOACETATE TRANSAMINASE	ASPARTATE AMINOTRANSFERASE EC2.6.1.1 TRANSAMINASE A GLUTAMATE OXALOACETATE TRANSAMINASE	GO:0008483;GO:0016769;GO:0003824;GO:0016740;GO:0006520;GO:0009058;GO:0006537;GO:0004069	transaminase activity;transferase activity, transferring nitrogenous groups;catalytic activity;transferase activity;amino acid metabolism;biosynthesis;glutamate biosynthesis;aspartate transaminase activity	D	0.98747
ENSANGT00000011772	AGAP012388-RA	UNKNOWN	ENSANGT00000011772			U	1.16437
ENSANGT00000011795	AGAP004182-RA	UNKNOWN	ENSANGT00000011795			U	-2.7246
ENSANGT00000011827	AGAP010042-RA	SOLUTE CARRIER ORGANIC ANION TRANSPORTER FAMILY MEMBER SOLUTE CARRIER FAMILY 21 MEMBER ORGANIC ANION TRANSPORTER ORGANIC ANION TRANSPORTING POLYPEPTIDE	SOLUTE CARRIER ORGANIC ANION TRANSPORTER FAMILY MEMBER SOLUTE CARRIER FAMILY 21 MEMBER ORGANIC ANION TRANSPORTER ORGANIC ANION TRANSPORTING POLYPEPTIDE	GO:0005215;GO:0016020;GO:0006810	transporter activity;membrane;transport	TRP	-0.851644
ENSANGT00000011850	AGAP009993-RA	UNKNOWN	Tyrpkinase,RIO1UNK	GO:0005554;GO:0004672;GO:0006468;GO:0005524	molecular function unknown;protein kinase activity;protein amino acid phosphorylation;ATP binding	D	-1.01973
ENSANGT00000011866		GLUCOSE 6 PHOSPHATASE EC3.1.3.9 G6PASE G 6 PASE	GLUCOSE 6 PHOSPHATASE EC3.1.3.9 G6PASE G 6 PASE			D	-0.871164
ENSANGT00000011878	AGAP010009-RA	UNKNOWN	ENSANGT00000011878			U	-0.858361
ENSANGT00000011893	AGAP009997-RA	AMBIGUOUS	Thioredoxdom2	GO:0005489;GO:0006118	electron transporter activity;electron transport	REDOX/STRESS/MIT	1.17735
ENSANGT00000011949	AGAP001178-RA	OPSIN	OPSIN	GO:0007602;GO:0007601;GO:0004871;GO:0016021;GO:0016020;GO:0004872;GO:0001584;GO:0007186;GO:0007165;GO:0004930	phototransduction;visual perception;signal transducer activity;integral to membrane;membrane;receptor activity;rhodopsin-like receptor activity;G-protein coupled receptor protein signaling pathway;signal transduction;G-protein coupled receptor activity	D	-1.66126
ENSANGT00000011974	AGAP000721-RA	VACUOLAR ATP SYNTHASE SUBUNIT D EC3.6.3.14 V ATPASE D SUBUNIT VACUOLAR PROTON PUMP D SUBUNIT V ATPASE AC39 SUBUNIT V ATPASE 40 KDA ACCESSORY	VACUOLAR ATP SYNTHASE SUBUNIT D EC3.6.3.14 V ATPASE D SUBUNIT VACUOLAR PROTON PUMP D SUBUNIT V ATPASE AC39 SUBUNIT V ATPASE 40 KDA ACCESSORY	GO:0016469;GO:0046933;GO:0046961;GO:0015986;GO:0005515	proton-transporting two-sector ATPase complex;hydrogen-transporting ATP synthase activity, rotational mechanism;hydrogen-transporting ATPase activity, rotational mechanism;ATP synthesis coupled proton transport;protein binding	TRP	-0.944777
ENSANGT00000012012		DOPAMINE BETA MONOOXYGENASE PRECURSOR EC1.14.17.1 DOPAMINE BETA HYDROXYLASE DBH	DOPAMINE BETA MONOOXYGENASE PRECURSOR EC1.14.17.1 DOPAMINE BETA HYDROXYLASE DBH	GO:0004497;GO:0005507;GO:0004500;GO:0006584;GO:0006548	monooxygenase activity;copper ion binding;dopamine beta-monooxygenase activity;catecholamine metabolism;histidine catabolism	M	-1.07457
ENSANGT00000012075	AGAP001124-RA	AMINOMETHYLTRANSFERASE MITOCHONDRIAL PRECURSOR EC2.1.2.10 GLYCINE CLEAVAGE SYSTEM T GCVT	AMINOMETHYLTRANSFERASE MITOCHONDRIAL PRECURSOR EC2.1.2.10 GLYCINE CLEAVAGE SYSTEM T GCVT	GO:0008483;GO:0004047;GO:0006546;GO:0016740;GO:0005737;GO:0005515	transaminase activity;aminomethyltransferase activity;glycine catabolism;transferase activity;cytoplasm;protein binding	D	0.945136
ENSANGT00000012086	AGAP002575-RA	SCLP1	LRR			I(LRR)	-0.843024
ENSANGT00000012249	AGAP004574-RA	UNKNOWN	ENSANGT00000012249	GO:0005554	molecular function unknown	U	0.954571
ENSANGT00000012279	AGAP010196-RA	CTLGA1	ENSANGT00000012279	GO:0005529	sugar binding	I	1.1721
ENSANGT00000012300	AGAP004529-RA	UNKNOWN	ENSANGT00000012300			U	1.25164
ENSANGT00000012315	AGAP008004-RA	UNKNOWN	ENSANGT00000012315			U	1.75507
ENSANGT00000012330	AGAP008759-RA	UNKNOWN	ENSANGT00000012330			U	0.883061
ENSANGT00000012352	AGAP008767-RA	NEUROGENIC BIG BRAIN	NEUROGENIC BIG BRAIN	GO:0005215;GO:0016021;GO:0016020;GO:0006810	transporter activity;integral to membrane;membrane;transport	TRP	-0.925448
ENSANGT00000012404	AGAP010110-RA	UNKNOWN	ENSANGT00000012404			U	-1.1684
ENSANGT00000012501	AGAP011103-RA	AMBIGUOUS	ENSANGT00000012501	GO:0006811;GO:0005216;GO:0006814;GO:0005272;GO:0016021;GO:0016020;GO:0006810	ion transport;ion channel activity;sodium ion transport;sodium channel activity;integral to membrane;membrane;transport	TRP	0.849234
ENSANGT00000012590		UNKNOWN	ENSANGT00000012590			U	-0.952053
ENSANGT00000012678	AGAP004380-RA	GLUTATHIONE S TRANSFERASE EC2.5.1.18 GST CLASS THETA	GLUTATHIONE S TRANSFERASE EC2.5.1.18 GST CLASS THETA	GO:0016740	transferase activity	REDOX/STRESS/MIT	0.851401
ENSANGT00000012744		UNKNOWN	ENSANGT00000012744			U	0.916192
ENSANGT00000012787	AGAP002571-RA	AMBIGUOUS	ENSANGT00000012787	GO:0005794;GO:0048123;GO:0046963;GO:0046964	Golgi apparatus;oocyte dorsal/ventral axis determination (sensu Insecta);3'-phosphoadenosine 5'-phosphosulfate transport;3'-phosphoadenosine 5'-phosphosulfate transporter activity	TRP	-0.912788
ENSANGT00000012788	AGAP002550-RA	UNKNOWN	ENSANGT00000012788			U	-0.994604
ENSANGT00000012852	AGAP001780-RA	UBIQUITIN LIGASE EC6.3.2.- HYPERPLASTIC DISCS	UBIQUITIN LIGASE EC6.3.2.- HYPERPLASTIC DISCS	GO:0007283;GO:0030162;GO:0005737;GO:0045879;GO:0007444;GO:0007456;GO:0007455;GO:0007446;GO:0008585	spermatogenesis;regulation of proteolysis;cytoplasm;negative regulation of smoothened signaling pathway;imaginal disc development;eye development (sensu Endopterygota);eye-antennal disc morphogenesis;imaginal disc growth;female gonad development	D	-0.811129
ENSANGT00000012857	AGAP004197-RA	6 PHOSPHOGLUCONATE DEHYDROGENASE DECARBOXYLATING EC1.1.1.44	6 PHOSPHOGLUCONATE DEHYDROGENASE DECARBOXYLATING EC1.1.1.44	GO:0016491;GO:0006098;GO:0050661;GO:0004616;GO:0009051	oxidoreductase activity;pentose-phosphate shunt;NADP binding;phosphogluconate dehydrogenase (decarboxylating) activity;pentose-phosphate shunt, oxidative branch	M	0.827342
ENSANGT00000012874		UNKNOWN	ENSANGT00000012874			U	-0.866831
ENSANGT00000012966	AGAP008783-RA	ARGINASE EC3.5.3.1	ARGINASE EC3.5.3.1	GO:0046872;GO:0003824;GO:0004053;GO:0006527;GO:0016787;GO:0030145	metal ion binding;catalytic activity;arginase activity;arginine catabolism;hydrolase activity;manganese ion binding	D	0.934132
ENSANGT00000013018	AGAP006364-RC	MULTIDRUG RESISTANCE P GLYCOPROTEIN	MULTIDRUG RESISTANCE P GLYCOPROTEIN	GO:0000166;GO:0016887;GO:0042626;GO:0016021;GO:0017111;GO:0006810;GO:0005524;GO:0005515	nucleotide binding;ATPase activity;ATPase activity, coupled to transmembrane movement of substances;integral to membrane;nucleoside-triphosphatase activity;transport;ATP binding;protein binding	TRP	1.09212
ENSANGT00000013023	AGAP008646-RA	CGMP 3' 5' CYCLIC PHOSPHODIESTERASE EC3.1.4.17 PDE	CGMP 3' 5' CYCLIC PHOSPHODIESTERASE EC3.1.4.17 PDE	GO:0003824;GO:0004114;GO:0007165	catalytic activity;3',5'-cyclic-nucleotide phosphodiesterase activity;signal transduction	D	1.17498
ENSANGT00000013056	AGAP004394-RA	DIPEPTIDYL PEPTIDASE III EC3.4.14.4 DPP III DIPEPTIDYL AMINOPEPTIDASE III DIPEPTIDYL ARYLAMIDASE III	DIPEPTIDYL PEPTIDASE III EC3.4.14.4 DPP III DIPEPTIDYL AMINOPEPTIDASE III DIPEPTIDYL ARYLAMIDASE III	GO:0006508;GO:0017039;GO:0005737	proteolysis;dipeptidyl-peptidase III activity;cytoplasm	M	-1.0732
ENSANGT00000013093	AGAP008615-RA	AMBIGUOUS	SaposinB	GO:0005515	protein binding	D	-1.7579
ENSANGT00000013147	AGAP008632-RA	ALPHA AMINOADIPIC SEMIALDEHYDE SYNTHASE MITOCHONDRIAL PRECURSOR LKR/SDH [INCLUDES: LYSINE KETOGLUTARATE REDUCTASE EC1.5.1.8 LOR LKR ; SACCHAROPINE DEHYDROGENASE EC1.5.1.- 9 SDH ]	ALPHA AMINOADIPIC SEMIALDEHYDE SYNTHASE MITOCHONDRIAL PRECURSOR LKR/SDH [INCLUDES: LYSINE KETOGLUTARATE REDUCTASE EC1.5.1.8 LOR LKR , SACCHAROPINE DEHYDROGENASE EC1.5.1.- 9 SDH ]	GO:0016491;GO:0006118;GO:0005515	oxidoreductase activity;electron transport;protein binding	REDOX/STRESS/MIT	1.04717
ENSANGT00000013162	AGAP006809-RA	UNKNOWN	NLSBP	GO:0005515	protein binding	U	-0.920936
ENSANGT00000013165		UNKNOWN	ENSANGT00000013165			U	1.03899
ENSANGT00000013187	AGAP009919-RA	TRANSMEMBRANE 9 SUPERFAMILY MEMBER	TRANSMEMBRANE 9 SUPERFAMILY MEMBER	GO:0005215;GO:0016021;GO:0006810	transporter activity;integral to membrane;transport	TRP	0.893052
ENSANGT00000013204	AGAP004868-RA AGAP004869-RA	AMBIGUOUS	TPD52			D	1.0866
ENSANGT00000013206	AGAP004852-RA	ADDUCIN	ADDUCIN	GO:0005515;GO:0045169;GO:0045172;GO:0007294;GO:0008302;GO:0048134;GO:0030721;GO:0045170;GO:0045478;GO:0007282;GO:0048135;GO:0030723;GO:0035183	protein binding;fusome;ring canal (sensu Insecta);oocyte fate determination (sensu Insecta);ring canal formation, actin assembly;germ-line cyst formation;spectrosome organization and biogenesis;spectrosome;fusome organization and biogenesis;cystoblast div	D	-0.850169
ENSANGT00000013227	AGAP008582-RA	LYSOSOMAL ALPHA MANNOSIDASE PRECURSOR EC3.2.1.24 MANNOSIDASE ALPHA B LYSOSOMAL ACID ALPHA MANNOSIDASE LAMAN MANNOSIDASE ALPHA CLASS 2B MEMBER 1	LYSOSOMAL ALPHA MANNOSIDASE PRECURSOR EC3.2.1.24 MANNOSIDASE ALPHA B LYSOSOMAL ACID ALPHA MANNOSIDASE LAMAN MANNOSIDASE ALPHA CLASS 2B MEMBER 1	GO:0004559;GO:0005975;GO:0015923;GO:0006013;GO:0016798;GO:0016787	alpha-mannosidase activity;carbohydrate metabolism;mannosidase activity;mannose metabolism;hydrolase activity, acting on glycosyl bonds;hydrolase activity	M	-1.57088
ENSANGT00000013326	AGAP006839-RA	CUTICLE	CUTICLE	GO:0042302	structural constituent of cuticle	CS	-0.87019
ENSANGT00000013338	AGAP008648-RA	UNKNOWN	ENSANGT00000013338			U	1.02558
ENSANGT00000013362	AGAP012158-RA	TUDOR DOMAIN CONTAINING 3	TUDOR DOMAIN CONTAINING 3			U	-1.51753
ENSANGT00000013446	AGAP004263-RA	CIRCADIAN CLOCK CONTROLLED PRECURSOR	CIRCADIAN CLOCK CONTROLLED PRECURSOR	GO:0005554	molecular function unknown	U	0.85971
ENSANGT00000013531	AGAP005940-RB	SPLICING FACTOR YT521	SPLICING FACTOR YT521			RTT	-1.64796
ENSANGT00000013538	AGAP003290-RA	UNKNOWN	ENSANGT00000013538	GO:0009993;GO:0005737;GO:0007304;GO:0008595;GO:0007362;GO:0007305;GO:0007306;GO:0009897;GO:0045172	oogenesis (sensu Insecta);cytoplasm;eggshell formation (sensu Insecta);determination of anterior/posterior axis, embryo;terminal region determination;vitelline membrane formation (sensu Insecta);insect chorion formation;external side of plasma membrane;ri	D	-1.45966
ENSANGT00000013551		CYTOCHROME P450	CYTOCHROME P450			REDOX/STRESS/MIT	-1.18341
ENSANGT00000013558	AGAP005878-RA	POU DOMAIN CLASS TRANSCRIPTION FACTOR	POU DOMAIN CLASS TRANSCRIPTION FACTOR	GO:0043565;GO:0045449;GO:0006350;GO:0005634;GO:0003677;GO:0003700;GO:0006355;GO:0005515;GO:0007422;GO:0007425;GO:0008045;GO:0016358	sequence-specific DNA binding;regulation of transcription;transcription;nucleus;DNA binding;transcription factor activity;regulation of transcription, DNA-dependent;protein binding;peripheral nervous system development;tracheal epithelial cell fate determ	RTT	-0.860008
ENSANGT00000013605		UNKNOWN	ENSANGT00000013605			U	-1.71003
ENSANGT00000013687	AGAP010451-RA	LON PROTEASE HOMOLOG MITOCHONDRIAL PRECURSOR EC3.4.21.-	LON PROTEASE HOMOLOG MITOCHONDRIAL PRECURSOR EC3.4.21.-	GO:0000166;GO:0008233;GO:0004252;GO:0006508;GO:0017111;GO:0016787;GO:0004176;GO:0006510;GO:0005524	nucleotide binding;peptidase activity;serine-type endopeptidase activity;proteolysis;nucleoside-triphosphatase activity;hydrolase activity;ATP-dependent peptidase activity;ATP-dependent proteolysis;ATP binding	PROT	0.887399
ENSANGT00000013869	AGAP001235-RA	PHOSPHATIDYLSERINE DECARBOXYLASE PROENZYME EC4.1.1.65 [CONTAINS: PHOSPHATIDYLSERINE DECARBOXYLASE ALPHA CHAIN; PHOSPHATIDYLSERINE DECARBOXYLASE BETA CHAIN]	PHOSPHATIDYLSERINE DECARBOXYLASE PROENZYME EC4.1.1.65 [CONTAINS: PHOSPHATIDYLSERINE DECARBOXYLASE ALPHA CHAIN, PHOSPHATIDYLSERINE DECARBOXYLASE BETA CHAIN]	GO:0004609;GO:0008654	phosphatidylserine decarboxylase activity;phospholipid biosynthesis	M	0.914962
ENSANGT00000013938	AGAP008898-RA	ATPASE INHIBITOR MITOCHONDRIAL	ATPASE INHIBITOR MITOCHONDRIAL	GO:0004857;GO:0045978;GO:0005739	enzyme inhibitor activity;negative regulation of nucleoside metabolism;mitochondrion	REDOX/STRESS/MIT	-0.892719
ENSANGT00000013939	AGAP008887-RA	HEPATOCYTE GROWTH FACTOR REGULATED TYROSINE KINASE SUBSTRATE	HEPATOCYTE GROWTH FACTOR REGULATED TYROSINE KINASE SUBSTRATE	GO:0006886;GO:0008270;GO:0005515;GO:0007269;GO:0006897;GO:0008293;GO:0042059;GO:0008021;GO:0016197;GO:0016082;GO:0006887;GO:0005768;GO:0016050	intracellular protein transport;zinc ion binding;protein binding;neurotransmitter secretion;endocytosis;torso signaling pathway;negative regulation of epidermal growth factor receptor signaling pathway;synaptic vesicle;endosome transport;synaptic vesicle	D	0.88592
ENSANGT00000013950	AGAP001232-RA	ALPHA 1 3 MANNOSYLTRANSFERASE ALG2 EC2.4.1.- GDP MAN:MAN 1 GLCNAC 2 PP DOLICHOL MANNOSYLTRANSFERASE	ALPHA 1 3 MANNOSYLTRANSFERASE ALG2 EC2.4.1.- GDP MAN:MAN 1 GLCNAC 2 PP DOLICHOL MANNOSYLTRANSFERASE	GO:0009058	biosynthesis	M	1.09656
ENSANGT00000014021	AGAP003221-RA	MULTIDRUG RESISTANCE ASSOCIATED	MULTIDRUG RESISTANCE ASSOCIATED	GO:0042626;GO:0016021;GO:0006810;GO:0005524;GO:0000166;GO:0016887;GO:0017111	ATPase activity, coupled to transmembrane movement of substances;integral to membrane;transport;ATP binding;nucleotide binding;ATPase activity;nucleoside-triphosphatase activity	TRP	0.80682
ENSANGT00000014072		UNKNOWN	ENSANGT00000014072			U	1.03871
ENSANGT00000014100	AGAP012188-RA	UBIQUINOL CYTOCHROME C REDUCTASE COMPLEX 14 KDA EC1.10.2.2 COMPLEX III SUBUNIT VI	UBIQUINOL CYTOCHROME C REDUCTASE COMPLEX 14 KDA EC1.10.2.2 COMPLEX III SUBUNIT VI	GO:0008121;GO:0006122;GO:0006118	ubiquinol-cytochrome-c reductase activity;mitochondrial electron transport, ubiquinol to cytochrome c;electron transport	D	0.917335
ENSANGT00000014129	AGAP011729-RA	AMBIGUOUS	I/UNHdlase			M	0.807046
ENSANGT00000014147	AGAP005927-RA	AMBIGUOUS	RibosomalL36	GO:0005622;GO:0003735;GO:0030529;GO:0006412;GO:0005840	intracellular;structural constituent of ribosome;ribonucleoprotein complex;protein biosynthesis;ribosome	REDOX/STRESS/MIT	1.187
ENSANGT00000014236	AGAP002427-RA	KINESIN	KINESIN	GO:0000166;GO:0005875;GO:0003777;GO:0003774;GO:0005874;GO:0007018;GO:0005524;GO:0035058	nucleotide binding;microtubule associated complex;microtubule motor activity;motor activity;microtubule;microtubule-based movement;ATP binding;sensory cilium biogenesis	CS	-0.839913
ENSANGT00000014303	AGAP010234-RA	MICROSOMAL TRIGLYCERIDE TRANSFER LARGE SUBUNIT PRECURSOR	MICROSOMAL TRIGLYCERIDE TRANSFER LARGE SUBUNIT PRECURSOR	GO:0005515	protein binding	D	0.861433
ENSANGT00000014378		GLYCINE DEHYDROGENASE [DECARBOXYLATING] MITOCHONDRIAL PRECURSOR EC1.4.4.2 GLYCINE DECARBOXYLASE GLYCINE CLEAVAGE SYSTEM P	GLYCINE DEHYDROGENASE [DECARBOXYLATING] MITOCHONDRIAL PRECURSOR EC1.4.4.2 GLYCINE DECARBOXYLASE GLYCINE CLEAVAGE SYSTEM P			M	1.08172
ENSANGT00000014433	AGAP010280-RA	DCE	Royaljelly dce like	GO:0005515	protein binding	I	0.810163
ENSANGT00000014443	AGAP009764-RA	UNKNOWN	CytChemebind,ZnfC2H2	GO:0003676;GO:0005634;GO:0008270	nucleic acid binding;nucleus;zinc ion binding	D	-1.07577
ENSANGT00000014645		3 KETOACYL COA THIOLASE PEROXISOMAL PRECURSOR EC2.3.1.16 BETA KETOTHIOLASE ACETYL COA ACYLTRANSFERASE PEROXISOMAL 3 OXOACYL COA THIOLASE	3 KETOACYL COA THIOLASE PEROXISOMAL PRECURSOR EC2.3.1.16 BETA KETOTHIOLASE ACETYL COA ACYLTRANSFERASE PEROXISOMAL 3 OXOACYL COA THIOLASE			D	-1.35706
ENSANGT00000014702	AGAP003180-RA	EC2.7.1.37	Protkinase,Serthrpkinase	GO:0000166;GO:0016301;GO:0004672;GO:0006468;GO:0004674;GO:0016740;GO:0005524;GO:0005515;GO:0000910	nucleotide binding;kinase activity;protein kinase activity;protein amino acid phosphorylation;protein serine/threonine kinase activity;transferase activity;ATP binding;protein binding;cytokinesis	D	0.887132
ENSANGT00000014707	AGAP003190-RA	DNA MISMATCH REPAIR MSH6 MUTS ALPHA 160 KDA SUBUNIT G/T MISMATCH BINDING GTBP GTMBP P160	DNA MISMATCH REPAIR MSH6 MUTS ALPHA 160 KDA SUBUNIT G/T MISMATCH BINDING GTBP GTMBP P160	GO:0003677;GO:0006259;GO:0006281;GO:0003684;GO:0006298;GO:0005524	DNA binding;DNA metabolism;DNA repair;damaged DNA binding;mismatch repair;ATP binding	REDOX/STRESS/MIT	0.843368
ENSANGT00000014776	AGAP009895-RA AGAP009895-RB	AMBIGUOUS	ENSANGT00000014776	GO:0005279;GO:0006865;GO:0016020	amino acid-polyamine transporter activity;amino acid transport;membrane	TRP	-1.92337
ENSANGT00000014803	AGAP009866-RA	DOLICHOL PHOSPHATE MANNOSYLTRANSFERASE EC2.4.1.83 DOLICHOL PHOSPHATE MANNOSE SYNTHASE DOLICHYL PHOSPHATE BETA D MANNOSYLTRANSFERASE MANNOSE P DOLICHOL SYNTHASE MPD SYNTHASE DPM SYNTHASE	DOLICHOL PHOSPHATE MANNOSYLTRANSFERASE EC2.4.1.83 DOLICHOL PHOSPHATE MANNOSE SYNTHASE DOLICHYL PHOSPHATE BETA D MANNOSYLTRANSFERASE MANNOSE P DOLICHOL SYNTHASE MPD SYNTHASE DPM SYNTHASE			M	0.804587
ENSANGT00000014823	AGAP009871-RA	CUTICLE	CUTICLE	GO:0042302;GO:0005515	structural constituent of cuticle;protein binding	CS	0.97752
ENSANGT00000014856		UNKNOWN	ENSANGT00000014856			U	-1.81859
ENSANGT00000014925		UNKNOWN	LipoclncytFABP			D	0.867061
ENSANGT00000014959	AGAP011503-RA	LRRD8	LRR			I(LRR)	0.966674
ENSANGT00000014971	AGAP002388-RA	ENDONUCLEASE III EC4.2.99.18	ENDONUCLEASE III EC4.2.99.18	GO:0006284;GO:0004519;GO:0003677;GO:0005622;GO:0006281	base-excision repair;endonuclease activity;DNA binding;intracellular;DNA repair	RTT	1.62672
ENSANGT00000015012	AGAP011307-RA	FBN1	FBN			I(FBN)	-1.06289
ENSANGT00000015052	AGAP003785-RA	GLUCOSE DEHYDROGENASE [ACCEPTOR] PRECURSOR EC1.1.99.10 [CONTAINS: GLUCOSE DEHYDROGENASE [ACCEPTOR] SHORT PROTEIN]	GLUCOSE DEHYDROGENASE [ACCEPTOR] PRECURSOR EC1.1.99.10 [CONTAINS: GLUCOSE DEHYDROGENASE [ACCEPTOR] SHORT PROTEIN]	GO:0050660;GO:0016614;GO:0006066;GO:0016491;GO:0006118	FAD binding;oxidoreductase activity, acting on CH-OH group of donors;alcohol metabolism;oxidoreductase activity;electron transport	TRP	-1.55665
ENSANGT00000015118	AGAP009832-RA	CASPS8	CASPS8	GO:0006508;GO:0030693	proteolysis;caspase activity	I	1.20502
ENSANGT00000015243	AGAP011959-RA	TUBBY RELATED TUBBY	TUBBY RELATED TUBBY	GO:0005515;GO:0005634;GO:0005737	protein binding;nucleus;cytoplasm	D	-0.85579
ENSANGT00000015298	AGAP011944-RA	ALSIN AMYOTROPHIC LATERAL SCLEROSIS 2	ALSIN AMYOTROPHIC LATERAL SCLEROSIS 2	GO:0005515	protein binding	D	-0.85412
ENSANGT00000015398	AGAP002324-RA	AMBIGUOUS	NaHporter	GO:0015299;GO:0006885;GO:0016021;GO:0006810;GO:0005515	solute:hydrogen antiporter activity;regulation of pH;integral to membrane;transport;protein binding	D	-0.822807
ENSANGT00000015453		UNKNOWN	ENSANGT00000015453			U	-1.00047
ENSANGT00000015572	AGAP000311-RA	UNKNOWN	ENSANGT00000015572			U	-0.842901
ENSANGT00000015616		UNKNOWN	ENSANGT00000015616			U	0.916921
ENSANGT00000015679	AGAP009823-RA	UNKNOWN	ENSANGT00000015679	GO:0005515	protein binding	U	-1.08692
ENSANGT00000015685		UNKNOWN	ENSANGT00000015685			U	-0.867193
ENSANGT00000015703	AGAP005256-RA	AMBIGUOUS	ENSANGT00000015703	GO:0008757;GO:0016740;GO:0008168	S-adenosylmethionine-dependent methyltransferase activity;transferase activity;methyltransferase activity	D	-1.07107
ENSANGT00000015707		PB GEKO GK P	PB GEKO GK P			U	0.813295
ENSANGT00000015725	AGAP008734-RA	UNKNOWN	ENSANGT00000015725	GO:0005515	protein binding	U	0.97075
ENSANGT00000015727	AGAP009807-RA	TRANSCRIPTION FACTOR E2F	TRANSCRIPTION FACTOR E2F	GO:0005667;GO:0006350;GO:0005634;GO:0003677;GO:0000074;GO:0003700;GO:0006355;GO:0005515;GO:0009993;GO:0000785;GO:0007444;GO:0016481;GO:0016564;GO:0000122;GO:0031523;GO:0000082;GO:0007113;GO:0008156;GO:0042023	transcription factor complex;transcription;nucleus;DNA binding;regulation of progression through cell cycle;transcription factor activity;regulation of transcription, DNA-dependent;protein binding;oogenesis (sensu Insecta);chromatin;imaginal disc developm	RTT	-1.45541
ENSANGT00000015728	AGAP008742-RA	UNKNOWN	ENSANGT00000015728			U	-0.952503
ENSANGT00000015770	AGAP012014-RA	ADP RIBOSYLATION FACTOR	ADP RIBOSYLATION FACTOR	GO:0000166;GO:0006888;GO:0007046;GO:0005795;GO:0005525;GO:0015031;GO:0006810;GO:0005622;GO:0007264;GO:0006364;GO:0005515;GO:0007155;GO:0007269;GO:0008360;GO:0048488;GO:0016197	nucleotide binding;ER to Golgi vesicle-mediated transport;ribosome biogenesis;Golgi stack;GTP binding;protein transport;transport;intracellular;small GTPase mediated signal transduction;rRNA processing;protein binding;cell adhesion;neurotransmitter secret	D	-0.833439
ENSANGT00000015815	AGAP009844-RA	CLIPB15	SERINE PROTEASE CLIPB15	GO:0008233;GO:0004252;GO:0006508;GO:0016787	peptidase activity;serine-type endopeptidase activity;proteolysis;hydrolase activity	I	0.835606
ENSANGT00000015862	AGAP005729-RA	EC2.7.1.37	ATPGTPA,Protkinase,Serthrpkinase,CytB5	GO:0000166;GO:0016301;GO:0004672;GO:0006468;GO:0004674;GO:0016740;GO:0005524;GO:0005515;GO:0001700;GO:0004693;GO:0002009;GO:0046698;GO:0002168;GO:0030332	nucleotide binding;kinase activity;protein kinase activity;protein amino acid phosphorylation;protein serine/threonine kinase activity;transferase activity;ATP binding;protein binding;embryonic development (sensu Insecta);cyclin-dependent protein kinase a	D	0.890459
ENSANGT00000015896	AGAP007280-RA	UNKNOWN	Chymotrypsin,LDLreceptorA,SerproteaseTry	GO:0004252;GO:0006508;GO:0009950;GO:0007313;GO:0008063;GO:0016485;GO:0004295;GO:0007343;GO:0008236;GO:0007306;GO:0007310	serine-type endopeptidase activity;proteolysis;dorsal/ventral axis specification;maternal determination of dorsal/ventral axis, oocyte, soma encoded;Toll signaling pathway;protein processing;trypsin activity;egg activation;serine-type peptidase activity;i	PROT	-1.88936
ENSANGT00000015925		PRECURSOR MATRIX METALLOPROTEINASE MMP	PRECURSOR MATRIX METALLOPROTEINASE MMP			D	0.957467
ENSANGT00000016070	AGAP007217-RA	55.2 KDA TRP ASP REPEATS CONTAINING 4	55.2 KDA TRP ASP REPEATS CONTAINING 4	GO:0000151;GO:0004842;GO:0016567;GO:0005515	ubiquitin ligase complex;ubiquitin-protein ligase activity;protein ubiquitination;protein binding	D	-0.802801
ENSANGT00000016082	AGAP010342-RA	LIPRIN BETA 1 TYROSINE PHOSPHATASE RECEPTOR TYPE F POLYPEPTIDE INTERACTING BINDING 1 PTPRF INTERACTING BINDING 1	LIPRIN BETA 1 TYROSINE PHOSPHATASE RECEPTOR TYPE F POLYPEPTIDE INTERACTING BINDING 1 PTPRF INTERACTING BINDING 1	GO:0005515	protein binding	D	1.17593
ENSANGT00000016120	AGAP010345-RA	UNKNOWN	ENSANGT00000016120			U	0.994376
ENSANGT00000016258	AGAP010551-RA	SERINE/THREONINE KINASE 10 EC2.7.1.37 LYMPHOCYTE ORIENTED KINASE	SERINE/THREONINE KINASE 10 EC2.7.1.37 LYMPHOCYTE ORIENTED KINASE	GO:0000910	cytokinesis	D	-1.1532
ENSANGT00000016264		UNKNOWN	TFJmjC			U	-1.1665
ENSANGT00000016464	AGAP012237-RA	DUAL SPECIFICITY PHOSPHATASE EC3.1.3.48 EC3.1.3.- 16 MITOGEN ACTIVATED KINASE PHOSPHATASE MAP KINASE PHOSPHATASE MKP	DUAL SPECIFICITY PHOSPHATASE EC3.1.3.48 EC3.1.3.- 16 MITOGEN ACTIVATED KINASE PHOSPHATASE MAP KINASE PHOSPHATASE MKP	GO:0004721;GO:0017017;GO:0008138;GO:0006470;GO:0005737;GO:0016791	phosphoprotein phosphatase activity;MAP kinase phosphatase activity;protein tyrosine/serine/threonine phosphatase activity;protein amino acid dephosphorylation;cytoplasm;phosphoric monoester hydrolase activity	D	-1.02609
ENSANGT00000016494		UNKNOWN	ENSANGT00000016494			U	-0.898142
ENSANGT00000016504	AGAP009098-RA AGAP009097-RA	GLUTAMINE GAMMA GLUTAMYLTRANSFERASE EC2.3.2.13 TRANSGLUTAMINASE TGASE TG	GLUTAMINE GAMMA GLUTAMYLTRANSFERASE EC2.3.2.13 TRANSGLUTAMINASE TGASE TG	GO:0018149	peptide cross-linking	D	-0.860224
ENSANGT00000016505	AGAP005733-RA	UNKNOWN	SAM			D	-0.987176
ENSANGT00000016587	AGAP012247-RA	L 3 PHOSPHOSERINE PHOSPHATASE EC3.1.3.3 PSP O PHOSPHOSERINE PHOSPHOHYDROLASE PSPASE	L 3 PHOSPHOSERINE PHOSPHATASE EC3.1.3.3 PSP O PHOSPHOSERINE PHOSPHOHYDROLASE PSPASE	GO:0003824;GO:0004647;GO:0008152;GO:0006564;GO:0016791;GO:0007422;GO:0007411;GO:0008372	catalytic activity;phosphoserine phosphatase activity;metabolism;L-serine biosynthesis;phosphoric monoester hydrolase activity;peripheral nervous system development;axon guidance;cellular component unknown	D	1.34124
ENSANGT00000016605	AGAP009095-RA	UNKNOWN	PX	GO:0005515;GO:0035091;GO:0007242	protein binding;phosphoinositide binding;intracellular signaling cascade	U	-0.965852
ENSANGT00000016641	AGAP009180-RA	SON OF SEVENLESS HOMOLOG SOS	SON OF SEVENLESS HOMOLOG SOS	GO:0007001;GO:0005634;GO:0003677;GO:0007242;GO:0005085;GO:0007264;GO:0006334;GO:0000786;GO:0005515;GO:0007015;GO:0008360;GO:0008293;GO:0008595;GO:0045500	chromosome organization and biogenesis (sensu Eukaryota);nucleus;DNA binding;intracellular signaling cascade;guanyl-nucleotide exchange factor activity;small GTPase mediated signal transduction;nucleosome assembly;nucleosome;protein binding;actin filament	D	0.9572
ENSANGT00000016657	AGAP009183-RA	UNKNOWN	ENSANGT00000016657			U	-1.01195
ENSANGT00000016660	AGAP003168-RA	ISOCITRATE DEHYDROGENASE [NADP] MITOCHONDRIAL PRECURSOR EC1.1.1.42 OXALOSUCCINATE DECARBOXYLASE IDH NADP+ SPECIFIC ICDH IDP ICD M	ISOCITRATE DEHYDROGENASE [NADP] MITOCHONDRIAL PRECURSOR EC1.1.1.42 OXALOSUCCINATE DECARBOXYLASE IDH NADP+ SPECIFIC ICDH IDP ICD M	GO:0004450;GO:0006092;GO:0008152;GO:0016491	isocitrate dehydrogenase (NADP+) activity;main pathways of carbohydrate metabolism;metabolism;oxidoreductase activity	D	-0.918956
ENSANGT00000016730	AGAP010681-RA	AMBIGUOUS	LipaseGDSL			D	-1.26311
ENSANGT00000016751	AGAP002818-RA	AMBIGUOUS	ENSANGT00000016751	GO:0005515	protein binding	TRP	-1.64965
ENSANGT00000016770	AGAP008849-RA	D 3 PHOSPHOGLYCERATE DEHYDROGENASE EC1.1.1.95 3 PGDH	D 3 PHOSPHOGLYCERATE DEHYDROGENASE EC1.1.1.95 3 PGDH	GO:0008152;GO:0051287;GO:0016616;GO:0006564	metabolism;NAD binding;oxidoreductase activity, acting on the CH-OH group of donors, NAD or NADP as acceptor;L-serine biosynthesis	D	0.83692
ENSANGT00000016829	AGAP001340-RA	BLEOMYCIN HYDROLASE EC3.4.22.40 BLM HYDROLASE BMH BH	BLEOMYCIN HYDROLASE EC3.4.22.40 BLM HYDROLASE BMH BH			M	-1.02748
ENSANGT00000016848	AGAP002807-RA	BROMODOMAIN CONTAINING	BROMODOMAIN CONTAINING			D	-0.817221
ENSANGT00000016874	AGAP001395-RA	SERINE PROTEASE	SERINE PROTEASE	GO:0004252;GO:0006508;GO:0004295	serine-type endopeptidase activity;proteolysis;trypsin activity	PROT	0.942853
ENSANGT00000016889	AGAP010636-RA	TOLL1B	TOLL PRECURSOR	GO:0016020;GO:0004888	membrane;transmembrane receptor activity	I	-0.916066
ENSANGT00000016935	AGAP010590-RA	AMBIGUOUS	ENSANGT00000016935	GO:0005515	protein binding	REDOX/STRESS/MIT	-0.993431
ENSANGT00000017029	AGAP004467-RA	CENTROMERE/KINETOCHORE ZW10 MITOTIC 15	CENTROMERE/KINETOCHORE ZW10 MITOTIC 15	GO:0007067;GO:0000775;GO:0005634;GO:0005515;GO:0000776;GO:0007094;GO:0000940;GO:0000070;GO:0005828;GO:0040020;GO:0007133	mitosis;chromosome, pericentric region;nucleus;protein binding;kinetochore;mitotic spindle checkpoint;outer kinetochore of condensed chromosome;mitotic sister chromatid segregation;kinetochore microtubule;regulation of meiosis;meiotic anaphase I	D	-1.463
ENSANGT00000017065	AGAP010327-RA	KINASE	KINASE	GO:0000166;GO:0016301;GO:0004672;GO:0006468;GO:0004674;GO:0016740;GO:0005524;GO:0007498	nucleotide binding;kinase activity;protein kinase activity;protein amino acid phosphorylation;protein serine/threonine kinase activity;transferase activity;ATP binding;mesoderm development	D	-1.44556
ENSANGT00000017066	AGAP004448-RA	SEGMENT POLARITY DISHEVELLED HOMOLOG DVL DISHEVELLED DSH HOMOLOG	SEGMENT POLARITY DISHEVELLED HOMOLOG DVL DISHEVELLED DSH HOMOLOG	GO:0005515;GO:0004871;GO:0007275;GO:0016055;GO:0007222;GO:0007242;GO:0005622;GO:0009993;GO:0001745;GO:0007464;GO:0007476;GO:0005737;GO:0007507;GO:0007423;GO:0001736;GO:0008104;GO:0007391;GO:0042067;GO:0016318;GO:0005912;GO:0005112;GO:0007394;GO:0030032;GO	protein binding;signal transducer activity;development;Wnt receptor signaling pathway;frizzled signaling pathway;intracellular signaling cascade;intracellular;oogenesis (sensu Insecta);compound eye morphogenesis (sensu Endopterygota);R3/R4 cell fate commi	D	-1.56742
ENSANGT00000017080	AGAP006188-RB	HUNTINGTIN ASSOCIATED INTERACTING DUO	HUNTINGTIN ASSOCIATED INTERACTING DUO			D	-0.972916
ENSANGT00000017224		UNKNOWN	ENSANGT00000017224			U	0.812866
ENSANGT00000017233	AGAP009025-RA	ZINC FINGER	ZINC FINGER	GO:0003676;GO:0005634;GO:0008270	nucleic acid binding;nucleus;zinc ion binding	D	-1.40781
ENSANGT00000017238	AGAP010629-RA	UNKNOWN	ENSANGT00000017238			U	-1.14356
ENSANGT00000017327	AGAP000548-RA	UNKNOWN	ENSANGT00000017327			U	0.945565
ENSANGT00000017357	AGAP000056-RA	HYPOXIA INDUCIBLE FACTOR ALPHA HIF ALPHA ALPHA	HYPOXIA INDUCIBLE FACTOR ALPHA HIF ALPHA ALPHA	GO:0030528;GO:0045449;GO:0004871;GO:0005634;GO:0007165;GO:0003700;GO:0007424;GO:0007425;GO:0046982;GO:0007431;GO:0007435;GO:0007443	transcription regulator activity;regulation of transcription;signal transducer activity;nucleus;signal transduction;transcription factor activity;tracheal system development (sensu Insecta);tracheal epithelial cell fate determination (sensu Insecta);prote	D	0.881319
ENSANGT00000017471	AGAP005829-RA	MICROTUBULE ASSOCIATED RP/EB FAMILY MEMBER	MICROTUBULE ASSOCIATED RP/EB FAMILY MEMBER			CS	0.831592
ENSANGT00000017562	AGAP003050-RA	ACYL COA DESATURASE EC1.14.19.1 STEAROYL COA DESATURASE FATTY ACID DESATURASE DELTA 9 DESATURASE	ACYL COA DESATURASE EC1.14.19.1 STEAROYL COA DESATURASE FATTY ACID DESATURASE DELTA 9 DESATURASE	GO:0005506;GO:0016717;GO:0016021;GO:0005783;GO:0008610;GO:0016020;GO:0016491;GO:0006633;GO:0004768;GO:0005515	iron ion binding;oxidoreductase activity, acting on paired donors, with oxidation of a pair of donors resulting in the reduction of molecular oxygen to two molecules of water;integral to membrane;endoplasmic reticulum;lipid biosynthesis;membrane;oxidoredu	D	-0.850238
ENSANGT00000017563	AGAP002998-RA	ADENYLATE CYCLASE TYPE EC4.6.1.1 ATP PYROPHOSPHATE LYASE ADENYLYL CYCLASE	ADENYLATE CYCLASE TYPE EC4.6.1.1 ATP PYROPHOSPHATE LYASE ADENYLYL CYCLASE			D	1.87776
ENSANGT00000017641	AGAP004724-RA	UNKNOWN	ENSANGT00000017641			U	-0.947149
ENSANGT00000017685	AGAP004452-RA	UNKNOWN	ENSANGT00000017685			U	0.813896
ENSANGT00000017870	AGAP003875-RA	PRECURSOR	Papain cysteine protease	GO:0006508;GO:0008234	proteolysis;cysteine-type peptidase activity	PROT	-0.805006
ENSANGT00000017885	AGAP003297-RA	UNKNOWN	ENSANGT00000017885			U	1.0885
ENSANGT00000017898	AGAP007388-RA	MIDASIN MIDAS CONTAINING	MIDASIN MIDAS CONTAINING	GO:0005515	protein binding	PROT	1.12379
ENSANGT00000017978	AGAP011357-RA	RETINOL DEHYDROGENASE EC1.1.1.-	RETINOL DEHYDROGENASE EC1.1.1.-	GO:0008152;GO:0016491;GO:0005515	metabolism;oxidoreductase activity;protein binding	REDOX/STRESS/MIT	-1.00381
ENSANGT00000018142	AGAP001586-RA	UNKNOWN	ENSANGT00000018142	GO:0005515	protein binding	U	0.910956
ENSANGT00000018143	AGAP001592-RA	RECEPTOR NK RECEPTOR NK TACHYKININ RECEPTOR	RECEPTOR NK RECEPTOR NK TACHYKININ RECEPTOR	GO:0004871;GO:0016021;GO:0016020;GO:0005886;GO:0004995;GO:0004872;GO:0001584;GO:0007186;GO:0007165;GO:0004930	signal transducer activity;integral to membrane;membrane;plasma membrane;tachykinin receptor activity;receptor activity;rhodopsin-like receptor activity;G-protein coupled receptor protein signaling pathway;signal transduction;G-protein coupled receptor ac	D	-0.897059
ENSANGT00000018187	AGAP003038-RA	ORGANIC CATION/CARNITINE TRANSPORTER 2 SOLUTE CARRIER FAMILY 22 MEMBER 5 HIGH AFFINITY SODIUM DEPENDENT CARNITINE COTRANSPORTER	ORGANIC CATION/CARNITINE TRANSPORTER 2 SOLUTE CARRIER FAMILY 22 MEMBER 5 HIGH AFFINITY SODIUM DEPENDENT CARNITINE COTRANSPORTER	GO:0005215;GO:0016021;GO:0016020;GO:0006810;GO:0005515	transporter activity;integral to membrane;membrane;transport;protein binding	TRP	1.14704
ENSANGT00000018209	AGAP003015-RA	ARGININOSUCCINATE SYNTHASE EC6.3.4.5 CITRULLINE ASPARTATE LIGASE	ARGININOSUCCINATE SYNTHASE EC6.3.4.5 CITRULLINE ASPARTATE LIGASE	GO:0000166;GO:0004055;GO:0006526;GO:0016874;GO:0008652;GO:0005524;GO:0005515	nucleotide binding;argininosuccinate synthase activity;arginine biosynthesis;ligase activity;amino acid biosynthesis;ATP binding;protein binding	D	0.938134
ENSANGT00000018240	AGAP003051-RA	ACYL COA DESATURASE EC1.14.19.1 STEAROYL COA DESATURASE FATTY ACID DESATURASE DELTA 9 DESATURASE	ACYL COA DESATURASE EC1.14.19.1 STEAROYL COA DESATURASE FATTY ACID DESATURASE DELTA 9 DESATURASE	GO:0005506;GO:0016717;GO:0016021;GO:0005783;GO:0008610;GO:0016020;GO:0016491;GO:0006633;GO:0004768	iron ion binding;oxidoreductase activity, acting on paired donors, with oxidation of a pair of donors resulting in the reduction of molecular oxygen to two molecules of water;integral to membrane;endoplasmic reticulum;lipid biosynthesis;membrane;oxidoredu	D	0.839849
ENSANGT00000018262	AGAP003014-RA	FASCICULATION AND ELONGATION ZETA ZYGIN	FASCICULATION AND ELONGATION ZETA ZYGIN	GO:0008088;GO:0019894	axon cargo transport;kinesin binding	D	-0.96901
ENSANGT00000018264	AGAP010834-RA	CALPAIN 7 EC3.4.22.- PALB HOMOLOG PALBH	CALPAIN 7 EC3.4.22.- PALB HOMOLOG PALBH	GO:0004198;GO:0006508;GO:0005622	calpain activity;proteolysis;intracellular	PROT	-1.08904
ENSANGT00000018321	AGAP008280-RA	UNKNOWN	ENSANGT00000018321	GO:0005549;GO:0006810	odorant binding;transport	CSR	-0.979288
ENSANGT00000018328	AGAP008281-RA	UNKNOWN	ENSANGT00000018328	GO:0005549;GO:0006810	odorant binding;transport	CSR	1.0959
ENSANGT00000018340	AGAP008284-RA	UNKNOWN	PBPGOBP	GO:0005549;GO:0006810	odorant binding;transport	CSR	1.25738
ENSANGT00000018359	AGAP001798-RA	LOW DENSITY LIPOPROTEIN RECEPTOR	LOW DENSITY LIPOPROTEIN RECEPTOR	GO:0004252;GO:0006508;GO:0005515;GO:0005044	serine-type endopeptidase activity;proteolysis;protein binding;scavenger receptor activity	PROT	0.807911
ENSANGT00000018371	AGAP008282-RA	UNKNOWN	PBPGOBP	GO:0005549;GO:0006810	odorant binding;transport	CSR	1.03048
ENSANGT00000018375	AGAP008307-RA	UNKNOWN	ENSANGT00000018375			U	1.3663
ENSANGT00000018505	AGAP010734-RA	HPX1	PEROXIDASE PRECURSOR	GO:0005506;GO:0046872;GO:0016491;GO:0004601	iron ion binding;metal ion binding;oxidoreductase activity;peroxidase activity	I	0.907212
ENSANGT00000018532	AGAP011319-RA	UNKNOWN	PacifastinI	GO:0030414	protease inhibitor activity	D	1.09995
ENSANGT00000018537		UDP GLUCURONOSYLTRANSFERASE 1 PRECURSOR MICROSOMAL EC2.4.1.17 UDPGT UGT1 UGT1	UDP GLUCURONOSYLTRANSFERASE 1 PRECURSOR MICROSOMAL EC2.4.1.17 UDPGT UGT1 UGT1			M	-1.77208
ENSANGT00000018570	AGAP007851-RA	UNKNOWN	ENSANGT00000018570	GO:0005515	protein binding	U	1.43898
ENSANGT00000018639	AGAP005765-RA	AMBIGUOUS	BTBPOZ	GO:0005515	protein binding	D	1.23018
ENSANGT00000018648	AGAP003363-RA	UNKNOWN	TPR	GO:0005488;GO:0005515	binding;protein binding	U	-0.929024
ENSANGT00000018684	AGAP000985-RA	ACTIN	ACTIN	GO:0005515	protein binding	CS	-0.808569
ENSANGT00000018852	AGAP009407-RA	1 ACYL SN GLYCEROL 3 PHOSPHATE ACYLTRANSFERASE ALPHA EC2.3.1.51 1 AGP ACYLTRANSFERASE 1 1 AGPAT 1 LYSOPHOSPHATIDIC ACID ACYLTRANSFERASE ALPHA LPAAT ALPHA 1 ACYLGLYCEROL 3 PHOSPHATE O ACYLTRANSFERASE 1	1 ACYL SN GLYCEROL 3 PHOSPHATE ACYLTRANSFERASE ALPHA EC2.3.1.51 1 AGP ACYLTRANSFERASE 1 1 AGPAT 1 LYSOPHOSPHATIDIC ACID ACYLTRANSFERASE ALPHA LPAAT ALPHA 1 ACYLGLYCEROL 3 PHOSPHATE O ACYLTRANSFERASE 1	GO:0008152;GO:0008415	metabolism;acyltransferase activity	M	0.900701
ENSANGT00000018853		1 ACYL SN GLYCEROL 3 PHOSPHATE ACYLTRANSFERASE ALPHA EC2.3.1.51 1 AGP ACYLTRANSFERASE 1 1 AGPAT 1 LYSOPHOSPHATIDIC ACID ACYLTRANSFERASE ALPHA LPAAT ALPHA 1 ACYLGLYCEROL 3 PHOSPHATE O ACYLTRANSFERASE 1	1 ACYL SN GLYCEROL 3 PHOSPHATE ACYLTRANSFERASE ALPHA EC2.3.1.51 1 AGP ACYLTRANSFERASE 1 1 AGPAT 1 LYSOPHOSPHATIDIC ACID ACYLTRANSFERASE ALPHA LPAAT ALPHA 1 ACYLGLYCEROL 3 PHOSPHATE O ACYLTRANSFERASE 1			D	-1.3052
ENSANGT00000018861		UNKNOWN	PX			U	-0.836399
ENSANGT00000018868	AGAP007172-RB	EUKARYOTIC TRANSLATION INITIATION FACTOR 4E EIF4E EIF 4E CAP BINDING EIF 4F 25 KDA SUBUNIT	EUKARYOTIC TRANSLATION INITIATION FACTOR 4E EIF4E EIF 4E CAP BINDING EIF 4F 25 KDA SUBUNIT	GO:0003723;GO:0005737;GO:0003743;GO:0006413	RNA binding;cytoplasm;translation initiation factor activity;translational initiation	RTT	-0.87855
ENSANGT00000018907	AGAP003824-RA	CONSERVED OLIGOMERIC GOLGI COMPLEX COMPONENT 2 LOW DENSITY LIPOPROTEIN RECEPTOR DEFECT C COMPLEMENTING	CONSERVED OLIGOMERIC GOLGI COMPLEX COMPONENT 2 LOW DENSITY LIPOPROTEIN RECEPTOR DEFECT C COMPLEMENTING	GO:0007030;GO:0016020;GO:0015031	Golgi organization and biogenesis;membrane;protein transport	D	-1.22166
ENSANGT00000018922	AGAP003809-RA	UNKNOWN	ENSANGT00000018922	GO:0007424;GO:0019991;GO:0035151;GO:0005918	tracheal system development (sensu Insecta);septate junction assembly;regulation of tracheal tube size;septate junction	D	-1.51357
ENSANGT00000018930	AGAP003840-RA	UNKNOWN	ENSANGT00000018930			U	1.30561
ENSANGT00000019075	AGAP000679-RA	AMINOACYLASE 1 EC3.5.1.14 N ACYL L AMINO ACID AMIDOHYDROLASE ACY 1	AMINOACYLASE 1 EC3.5.1.14 N ACYL L AMINO ACID AMIDOHYDROLASE ACY 1	GO:0006508;GO:0004046;GO:0046983;GO:0006520;GO:0008237;GO:0016787;GO:0005737	proteolysis;aminoacylase activity;protein dimerization activity;amino acid metabolism;metallopeptidase activity;hydrolase activity;cytoplasm	PROT	-0.90303
ENSANGT00000019122		UNKNOWN	ENSANGT00000019122			U	1.8962
ENSANGT00000019133	AGAP007503-RB	RETINOBLASTOMA BINDING 1 RBBP 1	RETINOBLASTOMA BINDING 1 RBBP 1	GO:0003677;GO:0005622	DNA binding;intracellular	D	0.96706
ENSANGT00000019140	AGAP011650-RA	TYROSINE PHOSPHATASE EC3.1.3.48	TYROSINE PHOSPHATASE EC3.1.3.48	GO:0004721;GO:0016787;GO:0006470;GO:0004725;GO:0007411	phosphoprotein phosphatase activity;hydrolase activity;protein amino acid dephosphorylation;protein tyrosine phosphatase activity;axon guidance	D	-2.01984
ENSANGT00000019210	AGAP010070-RA	UNKNOWN	ENSANGT00000019210	GO:0016021	integral to membrane	U	-1.48169
ENSANGT00000019249	AGAP011626-RA	UNKNOWN	ENSANGT00000019249	GO:0005515	protein binding	U	-0.857017
ENSANGT00000019274	AGAP008490-RA	AMBIGUOUS	AA/relpermease2	GO:0005279;GO:0006865;GO:0016020	amino acid-polyamine transporter activity;amino acid transport;membrane	TRP	-0.826374
ENSANGT00000019294	AGAP000200-RA	UNKNOWN	ENSANGT00000019294			U	-1.52426
ENSANGT00000019409		UNKNOWN	ENSANGT00000019409			U	-0.880967
ENSANGT00000019451	AGAP000151-RA	IRSP5	ENSANGT00000019451			I	1.18654
ENSANGT00000019506	AGAP008354-RA	HOP (JAKSTAT)	TYROSINE KINASE EC2.7.1.112 JANUS KINASE JAK	GO:0007298;GO:0009993;GO:0030707;GO:0030097;GO:0007476;GO:0045317;GO:0005737;GO:0042078;GO:0007424;GO:0007467;GO:0000910;GO:0006955;GO:0007399;GO:0007456;GO:0007350;GO:0008283;GO:0042067;GO:0016318;GO:0007530;GO:0007480;GO:0035172;GO:0048103;GO:0007259;GO	border follicle cell migration (sensu Insecta);oogenesis (sensu Insecta);ovarian follicle cell development (sensu Insecta);hemopoiesis;wing morphogenesis;equator specification;cytoplasm;germ-line stem cell division;tracheal system development (sensu Insec	I	0.812239
ENSANGT00000019513		UNKNOWN	ENSANGT00000019513			U	-1.09907
ENSANGT00000019580	AGAP009049-RA	PRECURSOR	GLYCOSIDASE	GO:0005975;GO:0016798;GO:0004568;GO:0006032;GO:0004553;GO:0016787	carbohydrate metabolism;hydrolase activity, acting on glycosyl bonds;chitinase activity;chitin catabolism;hydrolase activity, hydrolyzing O-glycosyl compounds;hydrolase activity	M	1.37268
ENSANGT00000019678	AGAP010774-RA	FBN21	FBN			I(FBN)	1.39992
ENSANGT00000019735	AGAP006103-RC AGAP006103-RB AGAP006103-RA	UNKNOWN	ENSANGT00000019735			U	-1.08853
ENSANGT00000019736		UNKNOWN	ENSANGT00000019736			U	1.43019
ENSANGT00000019802	AGAP011560-RA	HUNTINGTIN ASSOCIATED INTERACTING DUO	HUNTINGTIN ASSOCIATED INTERACTING DUO			D	-0.817087
ENSANGT00000019858	AGAP002054-RA	UNC 112 RELATED KINDLIN	UNC 112 RELATED KINDLIN	GO:0005488;GO:0005856	binding;cytoskeleton	D	-0.829683
ENSANGT00000019890	AGAP011427-RA	SERINE PROTEASE SNAKE PRECURSOR EC3.4.21.-	SERINE PROTEASE SNAKE PRECURSOR EC3.4.21.-	GO:0004252;GO:0006508	serine-type endopeptidase activity;proteolysis	PROT	1.03993
ENSANGT00000019963	AGAP008507-RA	UNKNOWN	ENSANGT00000019963			U	0.986518
ENSANGT00000019975	AGAP009544-RA	NICOTINAMIDE MONONUCLEOTIDE ADENYLYLTRANSFERASE EC2.7.7.1 NMN ADENYLYLTRANSFERASE	NICOTINAMIDE MONONUCLEOTIDE ADENYLYLTRANSFERASE EC2.7.7.1 NMN ADENYLYLTRANSFERASE			D	-0.981231
ENSANGT00000019992	AGAP012343-RA	AMBIGUOUS	ENSANGT00000019992	GO:0005886	plasma membrane	D	0.990741
ENSANGT00000019995	AGAP011796-RA	AMBIGUOUS	DER/eqnutranspt	GO:0005337;GO:0016020;GO:0006810	nucleoside transporter activity;membrane;transport	D	1.04285
ENSANGT00000020014	AGAP011839-RA	MITOCHONDRIAL UNCOUPLING UCP	MITOCHONDRIAL UNCOUPLING UCP	GO:0006839;GO:0005488;GO:0005215;GO:0016021;GO:0016020;GO:0006810;GO:0005743;GO:0005739	mitochondrial transport;binding;transporter activity;integral to membrane;membrane;transport;mitochondrial inner membrane;mitochondrion	REDOX/STRESS/MIT	1.39302
ENSANGT00000020107	AGAP001891-RA	UNKNOWN	ENSANGT00000020107			U	-0.876889
ENSANGT00000020177	AGAP011827-RA	TRIFUNCTIONAL ENZYME BETA SUBUNIT MITOCHONDRIAL PRECURSOR TP BETA [INCLUDES: 3 KETOACYL COA THIOLASE EC2.3.1.16 ACETYL COA ACYLTRANSFERASE BETA KETOTHIOLASE ]	TRIFUNCTIONAL ENZYME BETA SUBUNIT MITOCHONDRIAL PRECURSOR TP BETA [INCLUDES: 3 KETOACYL COA THIOLASE EC2.3.1.16 ACETYL COA ACYLTRANSFERASE BETA KETOTHIOLASE ]			D	-0.82655
ENSANGT00000020271	AGAP006784-RA	F BOX ONLY 9	F BOX ONLY 9	GO:0005488	binding	U	0.875834
ENSANGT00000020342		UNKNOWN	ENSANGT00000020342			U	1.12813
ENSANGT00000020402	AGAP004115-RA	CYSTINOSIN	CYSTINOSIN			TRP	-0.871637
ENSANGT00000020429	AGAP000010-RA	ETHANOLAMINE KINASE	ETHANOLAMINE KINASE	GO:0005515;GO:0007420;GO:0016319;GO:0045034;GO:0007616;GO:0007638;GO:0009612;GO:0004103;GO:0004305	protein binding;brain development;mushroom body development;neuroblast division;long-term memory;mechanosensory behavior;response to mechanical stimulus;choline kinase activity;ethanolamine kinase activity	M	-0.853378
ENSANGT00000020450	AGAP003095-RA	DCCE2	yellow-f2			I	0.907005
ENSANGT00000020544	AGAP006215-RA	PROBABLE G COUPLED RECEPTOR MTH PRECURSOR METHUSELAH	PROBABLE G COUPLED RECEPTOR MTH PRECURSOR METHUSELAH	GO:0016020;GO:0004930	membrane;G-protein coupled receptor activity	D	-0.80859
ENSANGT00000020571	AGAP010491-RA	AMBIGUOUS	ATPGTPA,Pyrophosphatase,GCN5acetyltransf,DUF699	GO:0008080;GO:0005515;GO:0000004	N-acetyltransferase activity;protein binding;biological process unknown	D	0.807999
ENSANGT00000020579	AGAP006254-RA	UDP N ACETYLGLUCOSAMINE PEPTIDE N ACETYLGLUCOSAMINYLTRANSFERASE 110 KDA SUBUNIT EC2.4.1.- O GLCNAC TRANSFERASE P110 SUBUNIT	UDP N ACETYLGLUCOSAMINE PEPTIDE N ACETYLGLUCOSAMINYLTRANSFERASE 110 KDA SUBUNIT EC2.4.1.- O GLCNAC TRANSFERASE P110 SUBUNIT	GO:0005488;GO:0005515	binding;protein binding	D	1.11221
ENSANGT00000020593		XANTHINE DEHYDROGENASE EC1.1.1.204 XD	XANTHINE DEHYDROGENASE EC1.1.1.204 XD			D	-1.21529
ENSANGT00000020647	AGAP006195-RA	UNKNOWN	ENSANGT00000020647			U	-0.822481
ENSANGT00000020731	AGAP007686-RA	UNKNOWN	ENSANGT00000020731	GO:0016012	sarcoglycan complex	M	1.38925
ENSANGT00000020755		UNKNOWN	ENSANGT00000020755			U	0.802883
ENSANGT00000020765	AGAP000465-RA	UNKNOWN	ENSANGT00000020765			U	-1.08956
ENSANGT00000020769	AGAP008537-RA	AMBIGUOUS	Smethyltrans	GO:0008898;GO:0005515	homocysteine S-methyltransferase activity;protein binding	M	-1.0826
ENSANGT00000020802	AGAP001860-RA	DNAJ HOMOLOG SUBFAMILY B MEMBER 12	DNAJ HOMOLOG SUBFAMILY B MEMBER 12	GO:0031072;GO:0051082;GO:0006457	heat shock protein binding;unfolded protein binding;protein folding	REDOX/STRESS/MIT	1.27289
ENSANGT00000020893		UNKNOWN	ENSANGT00000020893			U	0.861192
ENSANGT00000020908	AGAP004587-RA	P PA	P PA			U	0.865108
ENSANGT00000020910	AGAP005334-RA	CTLMA2	ENSANGT00000020910	GO:0005529	sugar binding	I	1.21264
ENSANGT00000020914	AGAP001308-RA	UNKNOWN	ENSANGT00000020914			U	-1.08259
ENSANGT00000020964	AGAP009565-RA	IKK Epsilon INHIBITOR OF NUCLEAR FACTOR KAPPA B KINASE EPSILON SUBUNIT EC_2.7.1.- I KAPPA B KINASE EPSILON IKBKE IKK EPSILON IKK E INDUCIBLE I KAPPA B KINASE IKK I	INHIBITOR OF NUCLEAR FACTOR KAPPA B KINASE EPSILON SUBUNIT EC2.7.1.- I KAPPA B KINASE EPSILON IKBKE IKK EPSILON IKK E INDUCIBLE I KAPPA B KINASE IKK I	GO:0000166;GO:0004672;GO:0006468;GO:0005524	nucleotide binding;protein kinase activity;protein amino acid phosphorylation;ATP binding	D	-1.11855
ENSANGT00000020967		SYNAPTIC VESICLE 2 SV2	SYNAPTIC VESICLE 2 SV2			D	1.07078
ENSANGT00000020973	AGAP009600-RA	HELICASE	HELICASE	GO:0004386;GO:0003676;GO:0005524	helicase activity;nucleic acid binding;ATP binding	RTT	0.883938
ENSANGT00000020997		UNKNOWN	ENSANGT00000020997			U	-0.831884
ENSANGT00000021022	AGAP006410-RA	UNKNOWN	PROrich			U	0.943319
ENSANGT00000021028	AGAP006421-RA	IRSP1	AllrgnV5/Tpx1,V5allergen	GO:0005576	extracellular region	I	0.971075
ENSANGT00000021166	AGAP005335-RA	CTL4	ENSANGT00000021166	GO:0005529	sugar binding	I	1.16529
ENSANGT00000021169	AGAP005340-RA	UNKNOWN	ENSANGT00000021169			U	0.812373
ENSANGT00000021175	AGAP005531-RA	PCD6 Interacting Protein	PROGRAMMED CELL DEATH 6 INTERACTING ALG 2 INTERACTING 1	GO:0005515	protein binding	D	0.814416
ENSANGT00000021259	AGAP003689-RA	CLIPC7 (ISPR5)	SerproteaseTry	GO:0008233;GO:0004252;GO:0006508;GO:0016787	peptidase activity;serine-type endopeptidase activity;proteolysis;hydrolase activity	I	0.892528
ENSANGT00000021274	AGAP011847-RA	AMBIGUOUS	ENSANGT00000021274	GO:0003677;GO:0005515	DNA binding;protein binding	RTT	-0.828066
ENSANGT00000021364	AGAP008947-RA	UNKNOWN	Protkinase,Aspproteasesite,Mevgalkinase,Galkinase,GHMPkinase	GO:0000166;GO:0016773;GO:0016301;GO:0004496;GO:0008299;GO:0016310;GO:0008152;GO:0016740;GO:0005737;GO:0005524	nucleotide binding;phosphotransferase activity, alcohol group as acceptor;kinase activity;mevalonate kinase activity;isoprenoid biosynthesis;phosphorylation;metabolism;transferase activity;cytoplasm;ATP binding	D	1.33014
ENSANGT00000021371		AMBIGUOUS	ENSANGT00000021371	GO:0003824	catalytic activity	D	1.1996
ENSANGT00000021398		DOLICHYL PYROPHOSPHATE MAN9GLCNAC2 ALPHA 1 3 GLUCOSYLTRANSFERASE EC2.4.1.- DOLICHYL P GLC:MAN9GLCNAC2 PP DOLICHYL GLUCOSYLTRANSFERASE	DOLICHYL PYROPHOSPHATE MAN9GLCNAC2 ALPHA 1 3 GLUCOSYLTRANSFERASE EC2.4.1.- DOLICHYL P GLC:MAN9GLCNAC2 PP DOLICHYL GLUCOSYLTRANSFERASE			D	1.00965
ENSANGT00000021513	AGAP009145-RA	UNKNOWN	ENSANGT00000021513			U	1.00721
ENSANGT00000021556	AGAP007666-RA	CALCYPHOSINE	CALCYPHOSINE	GO:0005509	calcium ion binding	D	0.948251
ENSANGT00000021559		UNKNOWN	ENSANGT00000021559			U	-1.10767
ENSANGT00000021703	AGAP005683-RA	UNKNOWN	ENSANGT00000021703	GO:0005515	protein binding	U	-0.821411
ENSANGT00000021719	AGAP002283-RA	PEROXISOMAL MEMBRANE PEX16 PEROXIN 16 PEROXISOMAL BIOGENESIS FACTOR 16	PEROXISOMAL MEMBRANE PEX16 PEROXIN 16 PEROXISOMAL BIOGENESIS FACTOR 16			REDOX/STRESS/MIT	0.994199
ENSANGT00000021751	AGAP005513-RA	ELONGATION OF VERY LONG CHAIN FATTY ACIDS	ELONGATION OF VERY LONG CHAIN FATTY ACIDS	GO:0016021	integral to membrane	M	0.987367
ENSANGT00000021759	AGAP002282-RA	TORSO PRECURSOR	TORSO PRECURSOR	GO:0005576;GO:0008293;GO:0008595;GO:0007362;GO:0009880	extracellular region;torso signaling pathway;determination of anterior/posterior axis, embryo;terminal region determination;embryonic pattern specification	D	-0.893876
ENSANGT00000021773	AGAP005499-RA	AMBIGUOUS	ADHshort,AdhshortC2,DHBdh	GO:0008152;GO:0016491	metabolism;oxidoreductase activity	REDOX/STRESS/MIT	0.85281
ENSANGT00000021802	AGAP008190-RA	ESTERASE	ESTERASE	GO:0003824;GO:0005886;GO:0016321;GO:0019991;GO:0035151;GO:0005918;GO:0008065	catalytic activity;plasma membrane;female meiosis chromosome segregation;septate junction assembly;regulation of tracheal tube size;septate junction;establishment of blood-nerve barrier	REDOX/STRESS/MIT	0.90153
ENSANGT00000021816	AGAP008213-RA	CYTOCHROME P450	CYTOCHROME P450	GO:0020037;GO:0005506;GO:0046872;GO:0004497;GO:0016491;GO:0006118;GO:0005783;GO:0005792	heme binding;iron ion binding;metal ion binding;monooxygenase activity;oxidoreductase activity;electron transport;endoplasmic reticulum;microsome	REDOX/STRESS/MIT	2.62474
ENSANGT00000021840		PROBABLE INNER MEMBRANE OX	PROBABLE INNER MEMBRANE OX			D	0.952182
ENSANGT00000021846	AGAP005674-RA	UNKNOWN	PTNMK	GO:0008083	growth factor activity	U	-0.815455
ENSANGT00000021875		AMBIGUOUS	TatDDNase			D	1.22472
ENSANGT00000021888	AGAP002466-RA	POTASSIUM CHANNEL SUBFAMILY K MEMBER ACID SENSITIVE POTASSIUM CHANNEL TASK TWIK RELATED ACID SENSITIVE K+ CHANNEL TWO PORE POTASSIUM CHANNEL KT3	POTASSIUM CHANNEL SUBFAMILY K MEMBER ACID SENSITIVE POTASSIUM CHANNEL TASK TWIK RELATED ACID SENSITIVE K+ CHANNEL TWO PORE POTASSIUM CHANNEL KT3	GO:0006811;GO:0005216;GO:0006813;GO:0016021;GO:0005267;GO:0016020;GO:0006810	ion transport;ion channel activity;potassium ion transport;integral to membrane;potassium channel activity;membrane;transport	TRP	1.02034
ENSANGT00000021910	AGAP005057-RA	UNKNOWN	ENSANGT00000021910			U	1.10519
ENSANGT00000021954	AGAP008937-RA	UNKNOWN	ENSANGT00000021954			U	1.28477
ENSANGT00000021958	AGAP008228-RA	DUAL SPECIFICITY PHOSPHATASE 13 EC3.1.3.48 EC3.1.3.- 16 TESTIS AND SKELETAL MUSCLE SPECIFIC DSP	DUAL SPECIFICITY PHOSPHATASE 13 EC3.1.3.48 EC3.1.3.- 16 TESTIS AND SKELETAL MUSCLE SPECIFIC DSP	GO:0004721;GO:0008138;GO:0006470	phosphoprotein phosphatase activity;protein tyrosine/serine/threonine phosphatase activity;protein amino acid dephosphorylation	D	-1.1231
ENSANGT00000022003	AGAP008212-RA	CYTOCHROME P450	CYTOCHROME P450	GO:0020037;GO:0005506;GO:0046872;GO:0004497;GO:0016491;GO:0006118	heme binding;iron ion binding;metal ion binding;monooxygenase activity;oxidoreductase activity;electron transport	REDOX/STRESS/MIT	1.41848
ENSANGT00000022005	AGAP008917-RA	DNA TOPOISOMERASE II EC5.99.1.3	DNA TOPOISOMERASE II EC5.99.1.3	GO:0000166;GO:0005694;GO:0003918;GO:0006265;GO:0003916;GO:0006268;GO:0003677;GO:0006259;GO:0016853;GO:0005524;GO:0003729;GO:0007126;GO:0007067;GO:0016887;GO:0005625;GO:0005626;GO:0008623	nucleotide binding;chromosome;DNA topoisomerase (ATP-hydrolyzing) activity;DNA topological change;DNA topoisomerase activity;DNA unwinding during replication;DNA binding;DNA metabolism;isomerase activity;ATP binding;mRNA binding;meiosis;mitosis;ATPase act	RTT	-1.233
ENSANGT00000022048	AGAP011166-RA	SERINE/THREONINE PHOSPHATASE EC3.1.3.16	SERINE/THREONINE PHOSPHATASE EC3.1.3.16	GO:0005506;GO:0016787	iron ion binding;hydrolase activity	D	-0.849806
ENSANGT00000022109	AGAP001065-RA	SERINE HYDROXYMETHYLTRANSFERASE EC2.1.2.1 SERINE METHYLASE GLYCINE HYDROXYMETHYLTRANSFERASE SHMT	SERINE HYDROXYMETHYLTRANSFERASE EC2.1.2.1 SERINE METHYLASE GLYCINE HYDROXYMETHYLTRANSFERASE SHMT	GO:0004372;GO:0006544;GO:0006563;GO:0005515	glycine hydroxymethyltransferase activity;glycine metabolism;L-serine metabolism;protein binding	D	0.883509
ENSANGT00000022231	AGAP007741-RA	RIBONUCLEASE HI LARGE SUBUNIT EC3.1.26.- RNASE HI LARGE SUBUNIT RNASE H 35	RIBONUCLEASE HI LARGE SUBUNIT EC3.1.26.- RNASE HI LARGE SUBUNIT RNASE H 35	GO:0004523;GO:0016070;GO:0003723	ribonuclease H activity;RNA metabolism;RNA binding	RTT	0.859952
ENSANGT00000022245	AGAP007745-RA	UNKNOWN	ENSANGT00000022245			U	-1.47713
ENSANGT00000022295		UNKNOWN	ENSANGT00000022295			U	-0.876234
ENSANGT00000022300	AGAP011518-RA	ATP BINDING CASSETTE SUB FAMILY A MEMBER ATP BINDING CASSETTE TRANSPORTER ATP BINDING CASSETTE	ATP BINDING CASSETTE SUB FAMILY A MEMBER ATP BINDING CASSETTE TRANSPORTER ATP BINDING CASSETTE	GO:0000166;GO:0016887;GO:0017111;GO:0005524	nucleotide binding;ATPase activity;nucleoside-triphosphatase activity;ATP binding	TRP	-1.05954
ENSANGT00000022380	AGAP006704-RA	AMBIGUOUS	ENSANGT00000022380	GO:0006811;GO:0005216;GO:0006814;GO:0005272;GO:0016021;GO:0016020;GO:0006810	ion transport;ion channel activity;sodium ion transport;sodium channel activity;integral to membrane;membrane;transport	TRP	-0.804077
ENSANGT00000022468	AGAP008817-RA	UNKNOWN	ENSANGT00000022468			U	-0.975868
ENSANGT00000022484		UNKNOWN	ENSANGT00000022484			U	0.873884
ENSANGT00000022490	AGAP005484-RA	ZINC FINGER	ZINC FINGER	GO:0046872;GO:0003676;GO:0005634;GO:0008270	metal ion binding;nucleic acid binding;nucleus;zinc ion binding	D	0.992808
ENSANGT00000022565	AGAP000449-RA	AMYLOID BETA A4 PRECURSOR BINDING FAMILY A MEMBER NEURON SPECIFIC NEURONAL MUNC18 1 INTERACTING MINT ADAPTER	AMYLOID BETA A4 PRECURSOR BINDING FAMILY A MEMBER NEURON SPECIFIC NEURONAL MUNC18 1 INTERACTING MINT ADAPTER	GO:0005515	protein binding	D	-1.15403
ENSANGT00000022597		UNKNOWN	ENSANGT00000022597			U	-0.83414
ENSANGT00000022725	AGAP001114-RA	UNKNOWN	ENSANGT00000022725			U	-0.912051
ENSANGT00000022758	AGAP009142-RA	SPLICING FACTOR ARGININE/SERINE RICH SPLICING FACTOR	SPLICING FACTOR ARGININE/SERINE RICH SPLICING FACTOR	GO:0000166;GO:0003676;GO:0005515;GO:0005634;GO:0003729;GO:0048025	nucleotide binding;nucleic acid binding;protein binding;nucleus;mRNA binding;negative regulation of nuclear mRNA splicing, via spliceosome	RTT	-0.80606
ENSANGT00000022763	AGAP002685-RA	GAMMA AMINOBUTYRIC ACID RECEPTOR ASSOCIATED GABA A RECEPTOR ASSOCIATED	GAMMA AMINOBUTYRIC ACID RECEPTOR ASSOCIATED GABA A RECEPTOR ASSOCIATED			CS	-0.947512
ENSANGT00000022793		UNKNOWN	ENSANGT00000022793			U	-0.974624
ENSANGT00000022854	AGAP002349-RA	TRANSPOSASE	TRANSPOSASE	GO:0005515	protein binding	D	-1.00047
ENSANGT00000022926		UNKNOWN	ENSANGT00000022926			U	-1.50541
ENSANGT00000022928	AGAP009093-RA	ATP DEPENDENT HELICASE	ATP DEPENDENT HELICASE	GO:0004386;GO:0003676;GO:0016787;GO:0008026;GO:0005524;GO:0005515	helicase activity;nucleic acid binding;hydrolase activity;ATP-dependent helicase activity;ATP binding;protein binding	RTT	-1.33306
ENSANGT00000022997	AGAP003874-RA	URIDINE CYTIDINE KINASE EC2.7.1.48 UCK URIDINE MONOPHOSPHOKINASE CYTIDINE MONOPHOSPHOKINASE	URIDINE CYTIDINE KINASE EC2.7.1.48 UCK URIDINE MONOPHOSPHOKINASE CYTIDINE MONOPHOSPHOKINASE	GO:0000166;GO:0004849;GO:0016301;GO:0016740;GO:0009058;GO:0005524	nucleotide binding;uridine kinase activity;kinase activity;transferase activity;biosynthesis;ATP binding	M	-1.14263
ENSANGT00000023051	AGAP003054-RA	AMBIGUOUS	ENSANGT00000023051	GO:0005549;GO:0004984;GO:0007608;GO:0016020	odorant binding;olfactory receptor activity;sensory perception of smell;membrane	CSR	-1.16642
ENSANGT00000023056	AGAP001243-RA	UNKNOWN	ENSANGT00000023056			U	-1.90721
ENSANGT00000023177		UNKNOWN	ENSANGT00000023177			U	0.856415
ENSANGT00000023525		GLUTAMATE DEHYDROGENASE EC1.4.1.3 GDH	GLUTAMATE DEHYDROGENASE EC1.4.1.3 GDH			M	0.805912
ENSANGT00000023537	AGAP006548-RA	GLYCINE CLEAVAGE SYSTEM H PROTEIN MITOCHONDRIAL PRECURSOR	GLYCINE CLEAVAGE SYSTEM H PROTEIN MITOCHONDRIAL PRECURSOR	GO:0006546;GO:0005960	glycine catabolism;glycine cleavage complex	M	1.54498
ENSANGT00000023600		UNKNOWN	ENSANGT00000023600			U	-1.04751
ENSANGT00000023635	AGAP010138-RA	UNKNOWN	ENSANGT00000023635	GO:0005554;GO:0005515	molecular function unknown;protein binding	U	1.07792
ENSANGT00000023747		UNKNOWN	ENSANGT00000023747			U	-2.3177
ENSANGT00000023767	AGAP002460-RA	FORKHEAD BOX	FORKHEAD BOX	GO:0043565;GO:0006350;GO:0005634;GO:0003677;GO:0003700;GO:0006355	sequence-specific DNA binding;transcription;nucleus;DNA binding;transcription factor activity;regulation of transcription, DNA-dependent	RTT	-1.01068
ENSANGT00000023787	AGAP000609-RA	SG1D SALIVARY	SG1D SALIVARY			D	0.957963
ENSANGT00000023810	AGAP010404-RA	GLUTATHIONE S TRANSFERASE EC2.5.1.18 GST CLASS	GLUTATHIONE S TRANSFERASE EC2.5.1.18 GST CLASS	GO:0004364;GO:0016740;GO:0008372;GO:0008152;GO:0004602	glutathione transferase activity;transferase activity;cellular component unknown;metabolism;glutathione peroxidase activity	REDOX/STRESS/MIT	0.858528
ENSANGT00000023833	AGAP008278-RA	D7 PRECURSOR ALLERGEN AED A 2	D7 PRECURSOR ALLERGEN AED A 2	GO:0005549;GO:0006810	odorant binding;transport	TRP	1.31451
ENSANGT00000023955	AGAP010470-RA	PERITROPHIN-LIKE	PERITROPHIN 1 PRECURSOR	GO:0005576;GO:0008061;GO:0006030	extracellular region;chitin binding;chitin metabolism	CS	-1.02381
ENSANGT00000023968	AGAP000638-RA	ODORANT BINDING	ODORANT BINDING	GO:0005549;GO:0006810	odorant binding;transport	CSR	0.809451
ENSANGT00000024115		PERITROPHIN-LIKE	ChitinbindPerA			CS	0.983377
ENSANGT00000024235	AGAP008367-RA	TEP-like	TepIII	GO:0004866	endopeptidase inhibitor activity	I	-1.04145
ENSANGT00000024263		SYNAPSE ASSOCIATED OF 47 KDA	SYNAPSE ASSOCIATED OF 47 KDA			D	-1.02668
ENSANGT00000024283	AGAP006450-RA	UNKNOWN	ENSANGT00000024283			U	-0.837078
ENSANGT00000024343		UNKNOWN	ENSANGT00000024343			U	-0.800674
ENSANGT00000024473	AGAP006713-RB	AMBIGUOUS	ENSANGT00000024473	GO:0008527;GO:0050912	taste receptor activity;detection of chemical stimulus during sensory perception of taste	CSR	-1.04836
ENSANGT00000024501		UNKNOWN	Stathmin,Tropomyosin			D	1.14215
ENSANGT00000024545		UNKNOWN	ENSANGT00000024545			U	-0.957236
ENSANGT00000024595	AGAP012291-RA	CYTOCHROME P450	CYTOCHROME P450	GO:0020037;GO:0005506;GO:0046872;GO:0004497;GO:0016491;GO:0006118	heme binding;iron ion binding;metal ion binding;monooxygenase activity;oxidoreductase activity;electron transport	REDOX/STRESS/MIT	0.806542
ENSANGT00000024663		UNKNOWN	ENSANGT00000024663			U	-0.966495
ENSANGT00000024683	AGAP005075-RB AGAP005075-RA	ACIDIC LEUCINE RICH NUCLEAR PHOSPHOPROTEIN 32 FAMILY MEMBER A LEUCINE RICH ACIDIC NUCLEAR	ACIDIC LEUCINE RICH NUCLEAR PHOSPHOPROTEIN 32 FAMILY MEMBER A LEUCINE RICH ACIDIC NUCLEAR			D	-0.915955
ENSANGT00000024729	AGAP009543-RA	NICOTINAMIDE MONONUCLEOTIDE ADENYLYLTRANSFERASE EC2.7.7.1 NMN ADENYLYLTRANSFERASE	NICOTINAMIDE MONONUCLEOTIDE ADENYLYLTRANSFERASE EC2.7.7.1 NMN ADENYLYLTRANSFERASE	GO:0016779;GO:0009058	nucleotidyltransferase activity;biosynthesis	D	-1.50778
ENSANGT00000024821	AGAP006961-RA	HEAT SHOCK HSP	HEAT SHOCK HSP	GO:0051082;GO:0006457;GO:0005524	unfolded protein binding;protein folding;ATP binding	REDOX/STRESS/MIT	-1.29328
ENSANGT00000024967	AGAP003794-RA	AND BINDING DNA BINDING P52/P100 COMPLEX KDA SUBUNIT	AND BINDING DNA BINDING P52/P100 COMPLEX KDA SUBUNIT	GO:0000166;GO:0003676	nucleotide binding;nucleic acid binding	D	-0.872759
ENSANGT00000025084	AGAP010932-RA	AMBIGUOUS	CwfJC2,CwfJC1,NLSBP	GO:0005515	protein binding	D	0.87482
ENSANGT00000025177	AGAP009260-RA	AMBIGUOUS	EF-hand,DEADbox,Calflagin	GO:0005509;GO:0009288;GO:0001539	calcium ion binding;flagellum (sensu Bacteria);ciliary or flagellar motility	D	-0.882937
ENSANGT00000025387		AMBIGUOUS	Smethyltrans			D	-0.990342
ENSANGT00000025390		UNKNOWN	ENSANGT00000025390			U	-0.926186
ENSANGT00000025463	AGAP006321-RA	CUTICLE	CUTICLE	GO:0042302	structural constituent of cuticle	CS	-0.96012
ENSANGT00000025507	AGAP004590-RA	UNKNOWN	ENSANGT00000025507	GO:0003677	DNA binding	RTT	-1.06423
ENSANGT00000025539		UNKNOWN	ENSANGT00000025539			U	1.02745
ENSANGT00000025540	AGAP008302-RA	UNKNOWN	ENSANGT00000025540			U	0.816257
ENSANGT00000025630		ALPHA 1 SYNTROPHIN 59 KDA DYSTROPHIN ASSOCIATED A1 ACIDIC COMPONENT 1 SYNTROPHIN 1	ALPHA 1 SYNTROPHIN 59 KDA DYSTROPHIN ASSOCIATED A1 ACIDIC COMPONENT 1 SYNTROPHIN 1			D	-0.816297
ENSANGT00000025663		GAG	GAG			D	-0.959696
ENSANGT00000025679	AGAP000530-RA	AMBIGUOUS	ENSANGT00000025679	GO:0003676;GO:0016787;GO:0005622;GO:0004518;GO:0004527;GO:0008408	nucleic acid binding;hydrolase activity;intracellular;nuclease activity;exonuclease activity;3'-5' exonuclease activity	RTT	-0.899956
ENSANGT00000025738	AGAP004299-RA	UNKNOWN	HLHbasic	GO:0030528;GO:0045449;GO:0005634;GO:0005515	transcription regulator activity;regulation of transcription;nucleus;protein binding	D	-0.813383
ENSANGT00000025834		UNKNOWN	ENSANGT00000025834			U	1.01059
ENSANGT00000025866		UNKNOWN	ENSANGT00000025866			U	-0.863553
ENSANGT00000025937		UNKNOWN	ENSANGT00000025937			U	-1.04983
ENSANGT00000025969	AGAP009213-RA	SRPN16	INHIBITOR	GO:0004867	serine-type endopeptidase inhibitor activity	I	0.865587
ENSANGT00000026030		SODIUM CHANNEL TYPE ALPHA SUBUNIT VOLTAGE GATED SODIUM CHANNEL ALPHA SUBUNIT NAV1 SODIUM CHANNEL PROTEIN ALPHA SUBUNIT	SODIUM CHANNEL TYPE ALPHA SUBUNIT VOLTAGE GATED SODIUM CHANNEL ALPHA SUBUNIT NAV1 SODIUM CHANNEL PROTEIN ALPHA SUBUNIT			TRP	0.889575
ENSANGT00000026048	AGAP001095-RA	UNKNOWN	ENSANGT00000026048			U	1.0427
ENSANGT00000026080	AGAP008565-RA	T BOX TRANSCRIPTION FACTOR T BOX	T BOX TRANSCRIPTION FACTOR T BOX			RTT	-0.996756
ENSANGT00000026111		UNKNOWN	ENSANGT00000026111			U	0.810949
ENSANGT00000026142		UNKNOWN	ENSANGT00000026142			U	-1.18993
ENSANGT00000026147		UNKNOWN	ENSANGT00000026147			U	-1.18488
ENSANGT00000026166		UNKNOWN	ENSANGT00000026166			U	-1.02053
ENSANGT00000026178		UNKNOWN	ENSANGT00000026178			U	0.894056
ENSANGT00000026199	AGAP010441-RA	UNKNOWN	ENSANGT00000026199			U	-1.10624
ENSANGT00000026207		UNKNOWN	ZncarbOpept,DUF255			U	-1.04071
ENSANGT00000026226		UNKNOWN	ENSANGT00000026226			U	-1.11678
ENSANGT00000026291		AMBIGUOUS	BPDtransp,RabGAPTBC			D	0.810547
ENSANGT00000026344	AGAP009030-RA	CCR4 NOT TRANSCRIPTION COMPLEX SUBUNIT 3 CCR4 ASSOCIATED FACTOR 3	CCR4 NOT TRANSCRIPTION COMPLEX SUBUNIT 3 CCR4 ASSOCIATED FACTOR 3	GO:0030528;GO:0045449;GO:0005634	transcription regulator activity;regulation of transcription;nucleus	D	-1.1873
ENSANGT00000026354	AGAP008517-RA	UNKNOWN	ENSANGT00000026354			U	-0.96468
ENSANGT00000026385	AGAP012781-RA	RECEPTOR	RECEPTOR			U	-0.935155
ENSANGT00000026416		FILAMIN B FLN B BETA FILAMIN ACTIN BINDING ABP 280	FILAMIN B FLN B BETA FILAMIN ACTIN BINDING ABP 280			CS	1.03713
ENSANGT00000026469		UNKNOWN	ENSANGT00000026469			U	0.915506
ENSANGT00000026500	AGAP005552-RB	PGRPLD	ENSANGT00000026500	GO:0005887;GO:0009253;GO:0042834	integral to plasma membrane;peptidoglycan catabolism;peptidoglycan binding	I	-1.04787
ENSANGT00000026512		UNKNOWN	ENSANGT00000026512			U	-0.891703
ENSANGT00000026585		SHORT TRANSIENT RECEPTOR POTENTIAL CHANNEL	SHORT TRANSIENT RECEPTOR POTENTIAL CHANNEL			D	-1.29901
ENSANGT00000026596	AGAP000849-RA	UNKNOWN	ENSANGT00000026596	GO:0003954;GO:0006118;GO:0005739;GO:0005515	NADH dehydrogenase activity;electron transport;mitochondrion;protein binding	REDOX/STRESS/MIT	0.872664
ENSANGT00000026659		ZINC FINGER	ZINC FINGER			D	-1.13007
ENSANGT00000026661		UNKNOWN	ENSANGT00000026661			U	-1.21749
ENSANGT00000026678		UNKNOWN	ENSANGT00000026678			U	0.808986
ENSANGT00000026721		UNKNOWN	ENSANGT00000026721			U	-0.907954
ENSANGT00000026722	AGAP006972-RA	UNKNOWN	ENSANGT00000026722			U	-1.09823
ENSANGT00000026736		UNKNOWN	ENSANGT00000026736			U	-0.807559
ENSANGT00000026773		AMBIGUOUS	Methyltransf,SAMbind			D	-0.806261
ENSANGT00000026798		GRAINY HEAD DNA BINDING ELF 1 ELEMENT I BINDING ACTIVITY TRANSCRIPTION FACTOR NTF 1	GRAINY HEAD DNA BINDING ELF 1 ELEMENT I BINDING ACTIVITY TRANSCRIPTION FACTOR NTF 1			D	-1.51624
ENSANGT00000026816		LAMININ	LAMININ CHAIN PRECURSOR			CS	-1.22332
ENSANGT00000026822		UNKNOWN	ENSANGT00000026822			U	-0.970706
ENSANGT00000026913	AGAP003906-RA	UNKNOWN	ENSANGT00000026913			U	-1.02103
ENSANGT00000026930		SPLICING FACTOR ARGININE/SERINE RICH PRE SPLICING FACTOR	SPLICING FACTOR ARGININE/SERINE RICH PRE SPLICING FACTOR			RTT	-0.860283
ENSANGT00000026951	AGAP006738-RA	UNKNOWN	ENSANGT00000026951			U	1.59941
ENSANGT00000026968	AGAP006489-RA	UNKNOWN	ENSANGT00000026968	GO:0004252;GO:0006508	serine-type endopeptidase activity;proteolysis	PROT	0.995309
ENSANGT00000026986	AGAP000607-RA	UNKNOWN	ENSANGT00000026986			U	0.899896
ENSANGT00000026987		UNKNOWN	ENSANGT00000026987			U	-1.22587
ENSANGT00000026995		ARSENITE RESISTANCE 2	ARSENITE RESISTANCE 2			D	-1.52627
ENSANGT00000027054		UNKNOWN	ENSANGT00000027054			U	1.1728
ENSANGT00000027106		CYTOCHROME P450	CYTOCHROME P450	GO:0020037;GO:0005506;GO:0046872;GO:0004497;GO:0016491;GO:0006118	heme binding;iron ion binding;metal ion binding;monooxygenase activity;oxidoreductase activity;electron transport	REDOX/STRESS/MIT	1.74025
ENSANGT00000027200		GE RICH SALIVARY GLAND	GE RICH SALIVARY GLAND			D	0.826181
ENSANGT00000027270	AGAP000063-RA	PAIRED BOX PAX	PAIRED BOX PAX	GO:0043565;GO:0045449;GO:0007275;GO:0006350;GO:0007367;GO:0005634;GO:0003677;GO:0003700;GO:0006355	sequence-specific DNA binding;regulation of transcription;development;transcription;segment polarity determination;nucleus;DNA binding;transcription factor activity;regulation of transcription, DNA-dependent	D	0.852645
ENSANGT00000027273		UNKNOWN	ENSANGT00000027273			U	-1.00388
ENSANGT00000027281		UNKNOWN	ENSANGT00000027281			U	-1.04676
ENSANGT00000027293	AGAP008736-RA	UNKNOWN	ENSANGT00000027293			U	0.985735
ENSANGT00000027327	AGAP004595-RA	GAMMA AMINOBUTYRIC ACID TYPE B RECEPTOR SUBUNIT 1 PRECURSOR GABA B RECEPTOR 1 GABA B R1 GB1	GAMMA AMINOBUTYRIC ACID TYPE B RECEPTOR SUBUNIT 1 PRECURSOR GABA B RECEPTOR 1 GABA B R1 GB1	GO:0008067;GO:0004965;GO:0016020	metabotropic glutamate, GABA-B-like receptor activity;GABA-B receptor activity;membrane	D	-0.9171
ENSANGT00000027429	AGAP002432-RA	SERINE PROTEASE	SERINE PROTEASE	GO:0004252;GO:0006508	serine-type endopeptidase activity;proteolysis	PROT	-0.962869
ENSANGT00000027605		UNKNOWN	ENSANGT00000027605			U	-1.4829
ENSANGT00000027620		UNKNOWN	ENSANGT00000027620			U	0.984351
ENSANGT00000027630		UNKNOWN	ENSANGT00000027630			U	0.858318
ENSANGT00000027651	AGAP003343-RA	CYTOCHROME P450	CYTOCHROME P450	GO:0020037;GO:0005506;GO:0046872;GO:0004497;GO:0016491;GO:0006118	heme binding;iron ion binding;metal ion binding;monooxygenase activity;oxidoreductase activity;electron transport	REDOX/STRESS/MIT	0.852745
ENSANGT00000027710		RAS GTPASE ACTIVATING	RAS GTPASE ACTIVATING			D	-1.35009
ENSANGT00000027738		UNKNOWN	ENSANGT00000027738			U	-1.20861
ENSANGT00000027752		UNKNOWN	ENSANGT00000027752			U	-2.08468
ENSANGT00000027826		UNKNOWN	ENSANGT00000027826			U	-0.970923
ENSANGT00000027842		UNKNOWN	ENSANGT00000027842			U	-1.02926
ENSANGT00000027850		UNKNOWN	ENSANGT00000027850			U	0.903681
ENSANGT00000027858		UNKNOWN	ENSANGT00000027858			U	-0.897353
ENSANGT00000027881		ACYL COENZYME A OXIDASE PEROXISOMAL EC1.3.3.6 COA OXIDASE	ACYL COENZYME A OXIDASE PEROXISOMAL EC1.3.3.6 COA OXIDASE			D	-0.953853
ENSANGT00000027939		PRECURSOR	KINASE C BINDING PRECURSOR NEL, LAMININ DOMAIN			D	0.836779
ENSANGT00000027974	AGAP007839-RA	LIM	LIM	GO:0046872;GO:0008270	metal ion binding;zinc ion binding	U	1.00021
ENSANGT00000027996	AGAP003692-RA	UNKNOWN	ENSANGT00000027996	GO:0006508;GO:0004179	proteolysis;membrane alanyl aminopeptidase activity	PROT	-1.0459
ENSANGT00000028003		SOLUTE CARRIER ORGANIC ANION TRANSPORTER FAMILY MEMBER SOLUTE CARRIER FAMILY 21 MEMBER ORGANIC ANION TRANSPORTER ORGANIC ANION TRANSPORTING POLYPEPTIDE	SOLUTE CARRIER ORGANIC ANION TRANSPORTER FAMILY MEMBER SOLUTE CARRIER FAMILY 21 MEMBER ORGANIC ANION TRANSPORTER ORGANIC ANION TRANSPORTING POLYPEPTIDE			TRP	-1.30785
ENSANGT00000028056		RRP5 HOMOLOG PROGRAMMED CELL DEATH 11	RRP5 HOMOLOG PROGRAMMED CELL DEATH 11			D	-0.80216
ENSANGT00000028082		TRANSFERRIN FRAGMENT	TRANSFERRIN FRAGMENT			D	1.43445
ENSANGT00000028093		UNKNOWN	ENSANGT00000028093			U	-1.17572
ENSANGT00000028102		UNKNOWN	ENSANGT00000028102			U	-0.838687
ENSANGT00000028115		UNKNOWN	ENSANGT00000028115			U	-0.855229
ENSANGT00000028189		UNKNOWN	ENSANGT00000028189			U	0.887929
ENSANGT00000028208		UNKNOWN	ENSANGT00000028208			U	-1.22355
ENSANGT00000028213		UNKNOWN	ENSANGT00000028213			U	-0.956804
ENSANGT00000028237		UNKNOWN	ENSANGT00000028237			U	0.84417
ENSANGT00000028280		UNKNOWN	ENSANGT00000028280			U	-0.970472
ENSANGT00000028289	AGAP000695-RA	UNKNOWN	ENSANGT00000028289			U	-0.805147
ENSANGT00000028317		UNKNOWN	ENSANGT00000028317			U	-0.822476
ENSANGT00000028356		UNKNOWN	ENSANGT00000028356			U	-0.936266
ENSANGT00000028393		F BOX/LRR REPEAT F BOX AND LEUCINE RICH REPEAT	F BOX/LRR REPEAT F BOX AND LEUCINE RICH REPEAT			D	0.81438
ENSANGT00000028445	AGAP003439-RI	UNKNOWN	ENSANGT00000028445	GO:0005515	protein binding	U	-1.05029
ENSANGT00000028634	AGAP011445-RA	UNKNOWN	ENSANGT00000028634	GO:0005554;GO:0016020	molecular function unknown;membrane	U	1.05263
ENSANGT00000028640		UNKNOWN	ENSANGT00000028640			U	-1.66166
ENSANGT00000028780		ZINC FINGER	ZINC FINGER			D	1.16287
ENSANGT00000028817	AGAP008382-RA	NUCLEAR RECEPTOR	NUCLEAR RECEPTOR	GO:0043565;GO:0046872;GO:0003707;GO:0004879;GO:0006350;GO:0005634;GO:0003677;GO:0004872;GO:0003700;GO:0006355;GO:0008270;GO:0035071;GO:0048102;GO:0007424;GO:0035002	sequence-specific DNA binding;metal ion binding;steroid hormone receptor activity;ligand-dependent nuclear receptor activity;transcription;nucleus;DNA binding;receptor activity;transcription factor activity;regulation of transcription, DNA-dependent;zinc	D	-1.12622
ENSANGT00000028869		UNKNOWN	ENSANGT00000028869			U	-1.15422
ENSANGT00000028910		UNKNOWN	ENSANGT00000028910			U	0.994296
ENSANGT00000028938	AGAP000122-RA	UNKNOWN	ENSANGT00000028938			U	0.887963
ENSANGT00000029023	AGAP012257-RA	UNKNOWN	ENSANGT00000029023	GO:0020037;GO:0005506;GO:0046872;GO:0005488;GO:0005344;GO:0015671;GO:0006810;GO:0005515	heme binding;iron ion binding;metal ion binding;binding;oxygen transporter activity;oxygen transport;transport;protein binding	TRP	-1.75325
ENSANGT00000029060	AGAP003576-RA	UNKNOWN	ImportinbN	GO:0005488;GO:0005643;GO:0000059;GO:0008565;GO:0005634;GO:0005737;GO:0005515;GO:0048024;GO:0035048	binding;nuclear pore;protein import into nucleus, docking;protein transporter activity;nucleus;cytoplasm;protein binding;regulation of nuclear mRNA splicing, via spliceosome;splicing factor protein import into nucleus	U	-0.92569
ENSANGT00000029112		DIACYLGLYCEROL KINASE DELTA EC2.7.1.107 DIGLYCERIDE KINASE DGK DELTA DAG KINASE DELTA 130 KDA DIACYLGLYCEROL KINASE	DIACYLGLYCEROL KINASE DELTA EC2.7.1.107 DIGLYCERIDE KINASE DGK DELTA DAG KINASE DELTA 130 KDA DIACYLGLYCEROL KINASE			D	0.926147
ENSANGT00000029119		RHO GUANINE NUCLEOTIDE EXCHANGE FACTOR 5 GUANINE NUCLEOTIDE REGULATORY TIM ONCOGENE TIM P60 TIM TRANSFORMING IMMORTALIZED MAMMARY ONCOGENE	RHO GUANINE NUCLEOTIDE EXCHANGE FACTOR 5 GUANINE NUCLEOTIDE REGULATORY TIM ONCOGENE TIM P60 TIM TRANSFORMING IMMORTALIZED MAMMARY ONCOGENE			D	-1.32718
ENSANGT00000029211		UNKNOWN	ENSANGT00000029211			U	0.904712
ENSANGT00000029236		XANTHINE DEHYDROGENASE EC1.1.1.204 XD	XANTHINE DEHYDROGENASE EC1.1.1.204 XD			D	-0.891635
ENSANGT00000029256	AGAP012882-RA	GLUCOSE DEHYDROGENASE [ACCEPTOR] PRECURSOR EC1.1.99.10 [CONTAINS: GLUCOSE DEHYDROGENASE [ACCEPTOR] SHORT PROTEIN]	GLUCOSE DEHYDROGENASE [ACCEPTOR] PRECURSOR EC1.1.99.10 [CONTAINS: GLUCOSE DEHYDROGENASE [ACCEPTOR] SHORT PROTEIN]	GO:0050660;GO:0016614	FAD binding;oxidoreductase activity, acting on CH-OH group of donors	TRP	-1.01224
ENSANGT00000029368		UNKNOWN	ENSANGT00000029368			U	-1.08118
ENSANGT00000029396	AGAP009556-RA	FBN51	FBN			I(FBN)	0.883904
ENSANGT00000029472	AGAP010892-RA	SYNAPTIC VESICLE 2 SV2	SYNAPTIC VESICLE 2 SV2	GO:0005215;GO:0016021;GO:0006810;GO:0016020	transporter activity;integral to membrane;transport;membrane	TRP	-1.37588
ENSANGT00000029490		UNKNOWN	ENSANGT00000029490			U	-0.865497
ENSANGT00000029582		UNKNOWN	ENSANGT00000029582			U	-1.72251
ENSANGT00000029620	AGAP006426-RA	LACTASE PHLORIZIN HYDROLASE PRECURSOR LACTASE GLYCOSYLCERAMIDASE [INCLUDES: LACTASE EC3.2.1.108 ; PHLORIZIN HYDROLASE EC3.2.1.- 62 ]	LACTASE PHLORIZIN HYDROLASE PRECURSOR LACTASE GLYCOSYLCERAMIDASE [INCLUDES: LACTASE EC3.2.1.108 , PHLORIZIN HYDROLASE EC3.2.1.- 62 ]	GO:0005975;GO:0004553	carbohydrate metabolism;hydrolase activity, hydrolyzing O-glycosyl compounds	M	1.18085
ENSANGT00000029696		UNKNOWN	ENSANGT00000029696			U	1.13194
ENSANGT00000029698		UNKNOWN	ENSANGT00000029698			U	0.871763
